# Supplementary material for: Single‐cell sequencing reveals alterations in the differentiation of bone marrow haematopoietic cells in patients with paroxysmal nocturnal haemoglobinuria
Source: Clin Transl Med. 2024 Jun 25;14(7):e1671. doi: 10.1002/ctm2.1671 (PMC11199056; doi:10.1002/ctm2.1671)
Supplement: Supplementary file 5 — Supporting Information [file CTM2-14-e1671-s008.xlsx]

## Sheet: Sheet1
N VS C UP	genename	p_val	avg_log2FC	pct.1	pct.2	p_val_adj	N_Tcell	C_Tcell
	HBG1	0	1.88503	0.579	0.02	0	2.92522	0.0627096
	HIST1H1E	0	1.8329	0.536	0.109	0	3.62439	0.298066
	HBB	0	1.76364	0.999	0.988	0	104.103	29.953
	HBA2	0	1.7445	1	0.909	0	44.544	12.592
	HBA1	0	1.68334	0.998	0.858	0	29.793	8.58772
	HBD	0	1.61519	0.822	0.334	0	6.20461	1.35174
	HBG2	0	1.57513	0.451	0.017	0	2.13887	0.0534428
	HBM	0	1.52081	0.668	0.243	0	4.58468	0.9462
	XIST	0	1.19628	0.602	0.124	0	2.864	0.686241
	AHSP	2.51511e-257	1.07738	0.648	0.329	9.20554e-253	4.00323	1.37097
	HIST1H1D	3.31681e-181	1.04564	0.534	0.293	1.21399e-176	3.1531	1.01188
	FGFBP2	1.40814e-101	1.01355	0.192	0.056	5.15395e-97	2.07524	0.523246
	GZMB	1.87161e-61	0.937844	0.173	0.07	6.85027e-57	2.03552	0.584581
	GZMH	5.62248e-36	0.930863	0.251	0.161	2.05788e-31	3.66487	1.44693
	IRF1	1.57293e-136	0.926328	0.621	0.42	5.75708e-132	4.49855	1.89332
	HIST1H1C	6.93438e-218	0.924774	0.413	0.146	2.53805e-213	1.69723	0.420803
	LTB	2.25509e-96	0.862576	0.704	0.629	8.25386e-92	11.3302	5.78124
	NOSIP	5.08597e-166	0.846674	0.621	0.403	1.86152e-161	3.7675	1.65104
	CA1	9.1415e-201	0.844647	0.533	0.253	3.34588e-196	2.48639	0.941387
	PRDX2	7.10926e-168	0.815949	0.712	0.499	2.60206e-163	3.99306	1.83623
	SOX4	1.07276e-174	0.78633	0.167	0.018	3.9264e-170	0.8631	0.0802574
	SLC4A1	8.07735e-188	0.782484	0.251	0.053	2.95639e-183	1.02635	0.178046
	HSPA5	1.41615e-100	0.749144	0.507	0.326	5.18325e-96	2.4477	1.05123
	NCL	1.4309e-209	0.725781	0.808	0.634	5.23723e-205	5.36166	2.8467
	FCGR3A	1.35144e-55	0.715487	0.143	0.054	4.94641e-51	1.02256	0.23174
	BLVRB	4.9149e-109	0.66129	0.408	0.211	1.7989e-104	1.78611	0.761694
	STAT1	8.44959e-75	0.633698	0.477	0.317	3.09264e-70	2.47627	1.24053
	RIPOR2	9.58936e-122	0.62901	0.695	0.522	3.5098e-117	4.23583	2.38559
	RPS4X	0	0.6067	0.998	0.98	0	57.6958	37.5454
	SELL	1.86189e-85	0.60546	0.476	0.307	6.81472e-81	2.2588	1.14189
	KLF3	7.37927e-104	0.590279	0.438	0.245	2.70088e-99	1.56752	0.705382
	DDX3X	1.35636e-111	0.574788	0.617	0.418	4.96441e-107	2.78497	1.54117
	PLEK	7.67479e-14	0.573333	0.258	0.214	2.80905e-09	1.80561	0.885546
	HSP90AB1	1.48969e-142	0.566893	0.844	0.744	5.45242e-138	6.80678	4.27012
	YME1L1	1.26649e-99	0.563256	0.46	0.265	4.63548e-95	1.59621	0.757047
N VS C DOWN	genename	p_val	avg_log2FC	pct.1	pct.2	p_val_adj	N_Tcell	C_Tcell
	IGKC	0	-4.36663	0.034	0.873	0	0.134539	22.4049
	RPS4Y1	0	-2.56266	0	0.66	0	0	4.90797
	IGLC2	0	-2.54041	0.012	0.562	0	0.0794797	5.27991
	DEFA3	0	-2.43019	0.049	0.503	0	0.443807	6.78159
	IGHA1	0	-2.34793	0.011	0.456	0	0.0394278	4.29165
	KLRB1	6.57432e-94	-1.57657	0.123	0.297	2.40627e-89	1.23416	5.66358
	IGHG1	1.55472e-238	-1.29285	0	0.266	5.69042e-234	0	1.45012
	ZFP36	1.06868e-156	-1.27681	0.303	0.556	3.91149e-152	1.55751	5.19691
	IGLC1	1.03299e-223	-1.26565	0.01	0.272	3.78085e-219	0.0391037	1.49837
	RPS29	0	-1.26201	0.998	0.989	0	42.6384	103.658
	IGLC3	8.10215e-214	-1.05244	0.003	0.248	2.96547e-209	0.0112054	1.09727
	MT-ND3	0	-1.05182	0.991	0.98	0	24.5815	52.0343
	IGHG3	1.29464e-249	-1.04585	0.001	0.279	4.73852e-245	0.00984736	1.08491
	LYZ	1.75349e-85	-1.02651	0.354	0.539	6.41795e-81	1.37944	3.84713
	GZMK	6.11511e-129	-1.01561	0.156	0.398	2.23819e-124	2.0801	5.22721
	S100A8	5.21447e-144	-0.991967	0.584	0.848	1.90855e-139	4.86497	10.6648
	RPL38	0	-0.925063	0.974	0.975	0	18.1524	35.3659
	RPS27	0	-0.881743	0.999	0.991	0	71.8876	133.303
	AZU1	1.19021e-115	-0.85115	0.093	0.288	4.3563e-111	0.299215	1.3437
	FKBP5	2.86279e-160	-0.835815	0.341	0.59	1.04781e-155	1.08236	2.71673
	IL7R	1.8678e-80	-0.830506	0.577	0.678	6.83635e-76	5.74799	11
	LTF	3.91446e-100	-0.820604	0.056	0.217	1.43273e-95	0.152735	1.0359
	S100A9	1.13444e-74	-0.810837	0.714	0.89	4.15215e-70	7.06272	13.1438
	DDIT4	3.13805e-133	-0.79307	0.401	0.616	1.14856e-128	1.47447	3.28765
	CMC1	5.36297e-49	-0.787896	0.223	0.356	1.9629e-44	1.2595	2.90115
	PRDM1	1.36645e-116	-0.778815	0.117	0.33	5.00136e-112	0.465766	1.51485
	IGHM	4.17436e-120	-0.768615	0.016	0.178	1.52786e-115	0.0903136	0.857495
	CCL4	4.76364e-45	-0.767923	0.283	0.411	1.74354e-40	7.70062	13.8156
	DEFA4	4.67326e-138	-0.759335	0.013	0.189	1.71046e-133	0.058184	0.791199
	USP9Y	5.87783e-204	-0.759156	0	0.232	2.15135e-199	0	0.6925
	SOCS1	4.50866e-119	-0.734992	0.168	0.377	1.65021e-114	0.420804	1.36477
	DDX3Y	1.49044e-180	-0.6933	0	0.209	5.45518e-176	0	0.616978
N VS P UP	genename	p_val	avg_log2FC	pct.1	pct.2	p_val_adj	N_Tcell	P_Tcell
	HBB	0	3.5101	0.999	0.887	0	104.103	8.22504
	HBA2	0	3.28112	1	0.73	0	44.544	3.68507
	HBA1	0	3.15633	0.998	0.617	0	29.793	2.45385
	HBD	0	2.38459	0.822	0.187	0	6.20461	0.379673
	HBM	0	2.23123	0.668	0.103	0	4.58468	0.18941
	AHSP	0	2.0251	0.648	0.118	0	4.00323	0.229237
	S100A9	0	1.95699	0.714	0.354	0	7.06272	1.07667
	HBG1	0	1.72427	0.579	0.105	0	2.92522	0.187975
	S100A8	0	1.70838	0.584	0.264	0	4.86497	0.794707
	CA1	0	1.53385	0.533	0.108	0	2.48639	0.204044
	HBG2	0	1.48918	0.451	0.067	0	2.13887	0.118109
	BLVRB	0	1.18421	0.408	0.13	0	1.78611	0.226072
	LYZ	0	1.00532	0.354	0.097	0	1.37944	0.185344
	SLC4A1	0	0.941181	0.251	0.031	0	1.02635	0.0553339
	HLA-DRA	2.96331e-72	0.91802	0.309	0.203	1.0846e-67	2.33519	0.765101
	PRDX2	8.26824e-184	0.884694	0.712	0.662	3.02626e-179	3.99306	1.70425
	SOX4	0	0.843064	0.167	0.014	0	0.8631	0.0386005
	GZMH	6.85823e-07	0.735366	0.251	0.241	0.0251018	3.66487	1.80203
	CCL4L2	5.72811e-12	0.692669	0.148	0.214	2.09655e-07	3.4734	1.76773
	HLA-DRB1	4.28218e-08	0.690796	0.343	0.356	0.00156732	2.92225	1.42988
	ALAS2	0	0.609224	0.176	0.018	0	0.574931	0.0324444
	S100A12	1.34346e-237	0.581848	0.204	0.055	4.91719e-233	0.67621	0.119888
	SLC25A37	4.77785e-69	0.579381	0.299	0.201	1.74874e-64	1.02786	0.357146
	NKG7	8.36265e-13	0.567062	0.433	0.622	3.06081e-08	17.7115	11.6301
	TUBA1B	1.98097e-57	0.538966	0.592	0.578	7.25054e-53	2.64003	1.5053
	CA2	2.1773e-287	0.534098	0.175	0.035	7.96913e-283	0.539227	0.0629753
	GYPC	5.30846e-105	0.520518	0.754	0.769	1.94295e-100	4.05568	2.52443
	CAMP	1.68788e-233	0.490312	0.111	0.017	6.1778e-229	0.449308	0.0317202
	HMBS	9.23446e-113	0.470828	0.148	0.054	3.37991e-108	0.501517	0.0834207
	RPS26	1.05883e-72	0.470611	0.905	0.957	3.87542e-68	16.0256	11.2867
	HEMGN	3.44739e-146	0.439466	0.134	0.038	1.26178e-141	0.439627	0.0615918
	HLA-DRB5	7.39116e-14	0.427967	0.137	0.104	2.70524e-09	0.710771	0.271631
	TTN	2.13993e-33	0.427854	0.312	0.24	7.83236e-29	1.21065	0.643325
	DYNLL1	4.50678e-10	0.411661	0.447	0.48	1.64952e-05	1.85744	1.1481
N VS P DOWN	genename	p_val	avg_log2FC	pct.1	pct.2	p_val_adj	N_Tcell	P_Tcell
	IGKC	0	-1.56199	0.034	0.382	0	0.134539	2.34985
	KLRB1	2.2418e-236	-1.44533	0.123	0.421	8.20521e-232	1.23416	5.08418
	GZMK	8.41442e-198	-0.975786	0.156	0.445	3.07976e-193	2.0801	5.05768
	IL7R	1.2458e-228	-0.855001	0.577	0.813	4.55974e-224	5.74799	11.2055
	IGLC2	7.00047e-204	-0.812676	0.012	0.242	2.56224e-199	0.0794797	0.89607
	NFKBIA	9.18855e-175	-0.675972	0.441	0.72	3.3631e-170	2.27786	4.23695
	S100A4	1.50964e-223	-0.644963	0.688	0.891	5.52542e-219	7.35781	12.0691
	JUNB	4.29977e-242	-0.627595	0.847	0.976	1.57376e-237	12.0157	19.1091
	MYBL1	8.75148e-184	-0.622222	0.17	0.452	3.20313e-179	0.695282	1.60945
	IGHA1	8.55545e-154	-0.609285	0.011	0.194	3.13138e-149	0.0394278	0.585651
	GNLY	3.97383e-131	-0.596285	0.092	0.303	1.45446e-126	2.12029	3.71731
	ZFP36L2	3.7341e-260	-0.57832	0.873	0.987	1.36672e-255	9.91202	15.2928
	DUSP2	4.69187e-161	-0.578042	0.423	0.697	1.71727e-156	3.78155	6.13801
	PRDM1	2.01997e-183	-0.570401	0.117	0.39	7.39329e-179	0.465766	1.17657
	LYAR	5.68582e-161	-0.559745	0.237	0.507	2.08107e-156	0.912921	1.81966
	RORA	1.21642e-174	-0.538867	0.361	0.658	4.45221e-170	1.38079	2.45889
	ANXA1	2.74585e-152	-0.535857	0.424	0.694	1.00501e-147	2.11769	3.52003
	PHACTR2	4.06691e-147	-0.532337	0.154	0.398	1.48853e-142	0.507814	1.18071
	ZFP36	2.67652e-164	-0.493085	0.303	0.599	9.79632e-160	1.55751	2.59957
	SYNE2	4.027e-136	-0.480942	0.584	0.818	1.47392e-131	3.61369	5.43912
	MAF	1.55115e-141	-0.466763	0.095	0.32	5.67736e-137	0.42102	0.963857
	NCR3	1.12176e-87	-0.466454	0.082	0.234	4.10574e-83	0.260004	0.740958
	CD48	1.16099e-236	-0.457487	0.824	0.973	4.24934e-232	5.40406	7.79373
	DUSP1	1.05601e-129	-0.443634	0.378	0.649	3.8651e-125	2.02445	3.11332
	AQP3	3.80378e-130	-0.438634	0.16	0.387	1.39222e-125	0.420047	0.924618
	SPOCK2	8.16982e-151	-0.427905	0.389	0.681	2.99023e-146	1.25103	2.02826
	SOCS3	3.57221e-124	-0.40837	0.192	0.426	1.30747e-119	0.553241	1.06144
	CXCR4	3.03408e-163	-0.400832	0.819	0.973	1.1105e-158	7.99498	10.8758
	HIST1H1E	4.51694e-23	-0.399771	0.536	0.644	1.65324e-18	3.62439	5.10095
	PIK3R1	2.47009e-158	-0.398194	0.542	0.835	9.04076e-154	3.30953	4.67935
	TXNIP	1.28945e-139	-0.388602	0.944	0.99	4.7195e-135	19.6597	26.0461
	IL10RA	2.3532e-136	-0.379989	0.286	0.568	8.61295e-132	1.04538	1.66172
	KLRG1	4.54507e-99	-0.377538	0.201	0.414	1.66354e-94	1.00318	1.60238
	ZBTB16	2.21851e-100	-0.374587	0.027	0.167	8.11997e-96	0.101264	0.427754
	PARP8	3.12186e-118	-0.371543	0.28	0.528	1.14263e-113	0.863897	1.41139
P VS C UP	genename	p_val	avg_log2FC	pct.1	pct.2	p_val_adj	P_Tcell	C_Tcell
	HIST1H1E	0	2.23267	0.644	0.109	0	5.10095	0.298066
	XIST	0	1.43169	0.786	0.124	0	3.54886	0.686241
	HIST1H1D	0	1.12099	0.638	0.293	0	3.37578	1.01188
	LTB	0	0.942136	0.848	0.629	0	12.0293	5.78124
	HIST1H1C	0	0.926366	0.517	0.146	0	1.70021	0.420803
	IRF1	0	0.917731	0.771	0.42	0	4.46588	1.89332
	GNLY	1.2836e-307	0.91713	0.303	0.067	4.69809e-303	3.71731	1.4981
	JUNB	0	0.861483	0.976	0.802	0	19.1091	10.0678
	PIK3R1	0	0.859361	0.835	0.514	0	4.67935	2.13044
	HSPA5	0	0.808394	0.696	0.326	0	2.59224	1.05123
	DDX3X	0	0.767901	0.82	0.418	0	3.32708	1.54117
	KLF2	0	0.734091	0.936	0.658	0	11.0541	6.24686
	KLF3	0	0.725773	0.613	0.245	0	1.82034	0.705382
	NCL	0	0.697532	0.918	0.634	0	5.23831	2.8467
	SYNE2	0	0.689146	0.818	0.543	0	5.43912	2.99368
	RIPOR2	0	0.671259	0.852	0.522	0	4.39143	2.38559
	DNAJB1	0	0.664496	0.715	0.34	0	2.3491	1.11298
	MT-ND5	0	0.661754	0.985	0.851	0	11.8883	7.14683
	TNFAIP3	0	0.635491	0.707	0.358	0	3.06736	1.61825
	PNRC1	0	0.625745	0.971	0.806	0	9.0492	5.51274
	HSP90AB1	0	0.600727	0.951	0.744	0	6.99203	4.27012
	CDKN1B	0	0.597271	0.664	0.303	0	1.89624	0.914422
	NR4A2	7.92413e-303	0.590102	0.515	0.231	2.90031e-298	1.87669	0.910973
	LITAF	0	0.584045	0.75	0.411	0	2.67138	1.44915
	LINC01578	0	0.583739	0.81	0.47	0	3.01495	1.6789
	GBP5	0	0.578765	0.5	0.2	0	1.5363	0.698144
	PDIA3	0	0.575648	0.75	0.411	0	2.52521	1.36536
	BTG2	0	0.57557	0.704	0.356	0	2.48271	1.33697
	H3F3B	0	0.57516	0.989	0.88	0	12.2993	7.92664
	JUN	0	0.566307	0.607	0.269	0	3.13897	1.79523
	MT-CYB	0	0.565811	0.999	0.982	0	70.9707	47.6216
	PTPRC	0	0.564556	0.994	0.898	0	14.7602	9.65645
	IL2RG	0	0.561906	0.872	0.587	0	3.99143	2.38123
	GADD45B	0	0.559026	0.38	0.1	0	0.894365	0.285819
	UBC	0	0.558218	0.979	0.799	0	8.50282	5.45375
	ZNF331	8.35026e-273	0.554248	0.441	0.184	3.05628e-268	1.33451	0.589832
	YME1L1	0	0.551473	0.61	0.265	0	1.5751	0.757047
P VS C DOWN	genename	p_val	avg_log2FC	pct.1	pct.2	p_val_adj	P_Tcell	C_Tcell
	DEFA3	0	-2.9169	0.018	0.503	0	0.0303742	6.78159
	IGKC	0	-2.80464	0.382	0.873	0	2.34985	22.4049
	S100A9	0	-2.76783	0.354	0.89	0	1.07667	13.1438
	S100A8	0	-2.70034	0.264	0.848	0	0.794707	10.6648
	RPS4Y1	0	-2.54987	0.002	0.66	0	0.00890687	4.90797
	LYZ	0	-2.03183	0.097	0.539	0	0.185344	3.84713
	HBB	0	-1.74645	0.887	0.988	0	8.22504	29.953
	IGHA1	0	-1.73864	0.194	0.456	0	0.585651	4.29165
	IGLC2	0	-1.72773	0.242	0.562	0	0.89607	5.27991
	HBA2	0	-1.53662	0.73	0.909	0	3.68507	12.592
	HBA1	0	-1.47298	0.617	0.858	0	2.45385	8.58772
	IGLC1	0	-1.1949	0.045	0.272	0	0.0913292	1.49837
	AZU1	0	-1.19224	0.015	0.288	0	0.0256555	1.3437
	CCL4	1.4576e-23	-1.17322	0.426	0.411	5.33495e-19	5.56969	13.8156
	RPS29	0	-1.03306	0.997	0.989	0	50.1433	103.658
	IGHG1	0	-0.993712	0.102	0.266	0	0.23041	1.45012
	S100A12	0	-0.992621	0.055	0.231	0	0.119888	1.22835
	LTF	0	-0.991682	0.011	0.217	0	0.0238345	1.0359
	AHSP	0	-0.947717	0.118	0.329	0	0.229237	1.37097
	ELANE	0	-0.941862	0.016	0.235	0	0.0280361	0.974864
	MT-ND3	0	-0.928023	0.996	0.98	0	26.8737	52.0343
	MPO	0	-0.918005	0.018	0.258	0	0.0310482	0.948167
	CAMP	0	-0.908043	0.017	0.196	0	0.0317202	0.936021
	RPS27	0	-0.877849	0.999	0.991	0	72.0846	133.303
	IGHG3	0	-0.872344	0.069	0.279	0	0.138898	1.08491
	RPL38	0	-0.854982	0.994	0.975	0	19.1057	35.3659
	CCL4L2	6.44926e-14	-0.849078	0.214	0.231	2.36049e-09	1.76773	3.98565
	DEFA4	0	-0.832275	0.004	0.189	0	0.00601424	0.791199
	IGLC3	0	-0.821809	0.058	0.248	0	0.186493	1.09727
	PRTN3	0	-0.802315	0.024	0.209	0	0.043562	0.819865
	ZFP36	1.06294e-28	-0.783725	0.599	0.556	3.89048e-24	2.59957	5.19691
	HBD	6.64222e-229	-0.769404	0.187	0.334	2.43112e-224	0.379673	1.35174
	USP9Y	0	-0.757908	0.001	0.232	0	0.000865276	0.6925
	FKBP5	6.89118e-227	-0.734165	0.509	0.59	2.52224e-222	1.23437	2.71673
	HBM	2.57339e-255	-0.710414	0.103	0.243	9.41888e-251	0.18941	0.9462
