# Supplementary material for: Single‐cell sequencing reveals alterations in the differentiation of bone marrow haematopoietic cells in patients with paroxysmal nocturnal haemoglobinuria
Source: Clin Transl Med. 2024 Jun 25;14(7):e1671. doi: 10.1002/ctm2.1671 (PMC11199056; doi:10.1002/ctm2.1671)
Supplement: Supplementary file 6 — Supporting Information [file CTM2-14-e1671-s006.xlsx]

## Sheet: Sheet1
	gene	p_val	avg_log2FC	pct.1	pct.2	p_val_adj	N_NK	C_NK
N vs C down	DEFA3	7.09683e-260	-3.29976	0.048	0.571	2.59751e-255	0.140989	10.2359
	IGHA1	3.67292e-287	-1.95234	0.006	0.535	1.34433e-282	0.030039	2.98626
	RPS4Y1	2.02996e-253	-1.83796	0	0.461	7.42985e-249	0	2.57504
	IGHG1	3.04065e-174	-1.57303	0	0.331	1.11291e-169	0.00210815	1.98156
	SOCS1	9.25608e-152	-1.47252	0.096	0.497	3.38782e-147	0.294019	2.59097
	IGHG3	2.92058e-185	-1.45269	0	0.349	1.06896e-180	0	1.73719
	AZU1	4.60796e-89	-1.29613	0.104	0.397	1.68656e-84	0.320947	2.24384
	RPS29	2.47338e-176	-1.29479	0.988	0.985	9.05281e-172	20.5538	51.8804
	ZFP36	2.22515e-83	-1.23228	0.567	0.803	8.14428e-79	3.67728	9.98868
	FKBP5	1.14997e-101	-1.18221	0.183	0.522	4.20901e-97	0.591204	2.61082
	IGLC3	2.08849e-144	-1.17804	0.002	0.286	7.64406e-140	0.0108466	1.28723
	CXCR4	2.34182e-72	-1.1612	0.53	0.773	8.57131e-68	3.59409	9.27439
	DDIT4	1.61674e-75	-1.13311	0.545	0.782	5.91741e-71	2.80987	7.35622
	DEFA4	6.78344e-86	-1.11596	0.014	0.215	2.48281e-81	0.0407956	1.25582
	LTF	4.66008e-63	-1.1148	0.052	0.25	1.70564e-58	0.189017	1.575
	IGLC1	1.46469e-147	-1.11039	0.006	0.307	5.3609e-143	0.0318397	1.22779
	MT-ND3	2.69881e-125	-1.05966	0.989	0.992	9.87793e-121	24.5287	52.2132
	S100A8	1.08477e-50	-1.02704	0.614	0.856	3.97037e-46	5.44929	12.1426
	RPS27	1.63131e-185	-1.01991	0.999	0.994	5.97077e-181	36.0983	74.2275
	RPL38	1.27174e-149	-1.00538	0.905	0.967	4.65471e-145	8.66621	18.4047
	CAMP	9.31141e-42	-0.982774	0.103	0.279	3.40807e-37	0.426463	1.81907
	ELANE	5.38646e-35	-0.933436	0.123	0.291	1.9715e-30	0.377882	1.63151
	RPL23A	1.77142e-193	-0.92439	0.968	0.986	6.48358e-189	15.8722	31.0214
	TSC22D3	3.3542e-48	-0.876315	0.648	0.812	1.22767e-43	4.11816	8.39531
	S100A9	1.1541e-35	-0.817802	0.725	0.913	4.22413e-31	8.1287	15.0913
	MPO	2.48158e-46	-0.812993	0.127	0.334	9.08284e-42	0.404098	1.46679
	RPS21	9.403e-105	-0.799089	0.958	0.971	3.44159e-100	12.6721	22.7895
	CLIC3	5.8423e-35	-0.798908	0.692	0.789	2.13834e-30	5.73992	10.726
	AC020916.1	9.02517e-41	-0.782151	0.093	0.275	3.3033e-36	0.38884	1.38838
	LYZ	1.65698e-30	-0.781819	0.367	0.556	6.06472e-26	1.55461	3.39213
	PIK3IP1	1.47249e-45	-0.773808	0.287	0.519	5.38947e-41	1.0234	2.45956
	MAPK1	3.90741e-42	-0.769303	0.379	0.59	1.43015e-37	1.42954	3.14102
	IGHG4	1.21112e-96	-0.763496	0	0.189	4.43284e-92	0	0.697599
	RPL39	2.71847e-120	-0.757979	0.982	0.982	9.94988e-116	16.4436	28.4993
	ZFP36L2	3.53449e-77	-0.736333	0.834	0.956	1.29366e-72	9.39957	16.325
	KLRC3	2.90562e-40	-0.73615	0.206	0.424	1.06348e-35	0.873677	2.12103
	RPL41	1.12846e-164	-0.71914	0.998	0.998	4.13026e-160	34.5244	57.4803
	DUSP2	1.26975e-28	-0.717942	0.522	0.68	4.64741e-24	3.91358	7.08202
	DDX3Y	6.84026e-93	-0.716636	0	0.182	2.50361e-88	0	0.643345
	RPL37A	2.28042e-101	-0.714214	0.977	0.985	8.34655e-97	16.8993	28.3654
	USP9Y	1.21113e-96	-0.714053	0	0.189	4.43284e-92	0	0.640406
	LCN2	2.61882e-17	-0.699873	0.091	0.189	9.58513e-13	0.301409	1.11396
	PRTN3	4.52407e-20	-0.695658	0.151	0.275	1.65586e-15	0.471812	1.38378
	RPLP2	3.14911e-145	-0.689008	0.993	0.993	1.15261e-140	25.058	41.01
	PRDM1	3.52802e-37	-0.688144	0.288	0.504	1.29129e-32	1.17321	2.50149
	RPS28	4.68832e-109	-0.684848	0.981	0.989	1.71597e-104	17.2588	28.3516
	LINC01871	2.70271e-36	-0.673517	0.115	0.296	9.89218e-32	0.454097	1.31922
	IKZF1	7.8914e-42	-0.67241	0.56	0.73	2.88833e-37	2.63596	4.79475
	IGHM	4.2108e-63	-0.659033	0.013	0.17	1.54119e-58	0.0594383	0.672879
	CCL4	1.90172e-19	-0.654338	0.752	0.884	6.9605e-15	19.2221	30.8275
	CEBPD	4.05925e-17	-0.648162	0.428	0.536	1.48572e-12	2.0941	3.84898
	KLRC2	1.30154e-17	-0.645956	0.152	0.271	4.76377e-13	0.700526	1.66094
	RPL37	5.5773e-74	-0.634504	0.989	0.983	2.04135e-69	20.8358	32.898
	CMC1	4.10164e-23	-0.63305	0.625	0.724	1.50124e-18	4.82485	8.03342
	RPL36A	5.24228e-57	-0.615709	0.842	0.933	1.91873e-52	7.22539	11.6039
	RPL27A	1.88296e-112	-0.615112	0.991	0.988	6.89182e-108	23.2201	36.0974
	POLR2J3	8.47719e-29	-0.611617	0.238	0.41	3.10274e-24	0.79225	1.73851
	RPL34	5.15576e-91	-0.607347	0.983	0.988	1.88706e-86	19.1612	29.7147
	BTG1	1.48075e-74	-0.596994	0.952	0.976	5.41968e-70	15.4743	23.9184
	TUBA4A	3.29432e-32	-0.593066	0.228	0.413	1.20576e-27	0.764133	1.66111
	CTSG	1.20371e-29	-0.587019	0.05	0.171	4.4057e-25	0.156899	0.737824
	RPL27	1.69024e-79	-0.586174	0.935	0.972	6.18645e-75	10.9887	16.9982
	FOS	1.30237e-15	-0.572535	0.35	0.479	4.76681e-11	2.60525	4.3615
	GRASP	1.58479e-22	-0.570164	0.061	0.165	5.8005e-18	0.158892	0.720598
	IGHG2	1.13853e-52	-0.565026	0	0.104	4.16712e-48	0	0.479415
	RPL23	3.04392e-70	-0.564547	0.894	0.964	1.1141e-65	8.8669	13.5924
	DUSP1	1.48831e-15	-0.551169	0.458	0.569	5.44737e-11	2.41489	4.00374
	SRGN	5.56008e-38	-0.548679	0.897	0.976	2.03504e-33	13.9262	20.8332
	KLRD1	1.47653e-64	-0.54768	0.92	0.973	5.40425e-60	12.1713	18.2529
	IPCEF1	6.94087e-26	-0.545574	0.16	0.314	2.54043e-21	0.511209	1.20576
	RPL31	5.16242e-54	-0.539976	0.884	0.939	1.8895e-49	7.76001	11.7366
	SYTL3	1.44838e-24	-0.533276	0.43	0.595	5.30121e-20	1.75586	2.98831
	PRKY	1.47022e-66	-0.521995	0	0.132	5.38117e-62	0	0.43594
	AKNA	3.14662e-25	-0.520151	0.506	0.666	1.15169e-20	2.27084	3.69074
	RPS25	5.96001e-74	-0.520122	0.97	0.983	2.18142e-69	14.5624	21.3176
	TMA7	1.57523e-35	-0.519457	0.736	0.854	5.76552e-31	4.37827	6.70929
	MT-ND4L	8.61329e-20	-0.513519	0.301	0.45	3.15255e-15	1.1975	2.137
	CRYBG1	4.09362e-26	-0.512539	0.092	0.226	1.49831e-21	0.275653	0.819794
	RPS17	2.7806e-53	-0.501089	0.864	0.938	1.01773e-48	7.79294	11.4445
N vs C up	HIST1H1E	5.32892e-173	2.44692	0.644	0.123	1.95044e-168	6.54052	0.382941
	HBG1	5.49891e-167	1.88092	0.545	0.014	2.01266e-162	2.89864	0.0585236
	HBD	1.01127e-164	1.71395	0.784	0.283	3.70136e-160	6.68535	1.34267
	HBM	2.63459e-96	1.50806	0.604	0.222	9.64285e-92	4.79476	1.03734
	HBG2	2.13954e-114	1.50388	0.417	0.014	7.83093e-110	1.98655	0.053069
	HIST1H1D	1.3316e-63	1.41142	0.489	0.209	4.8738e-59	3.50787	0.694697
	XIST	1.83506e-120	1.29292	0.708	0.231	6.71651e-116	4.63985	1.30177
	AHSP	2.46049e-77	1.22761	0.612	0.277	9.00562e-73	4.5075	1.35183
	HIST1H1C	2.12762e-63	1.10193	0.452	0.153	7.78729e-59	2.30712	0.540763
	HSPA5	2.76711e-70	1.06862	0.662	0.397	1.01279e-65	4.47128	1.60856
	PRDX2	6.13349e-53	1.02816	0.617	0.358	2.24492e-48	4.01957	1.46127
	JAK1	5.62465e-100	0.928095	0.879	0.77	2.05868e-95	10.6904	5.14394
	CA1	1.29869e-51	0.910471	0.493	0.225	4.75333e-47	2.70349	0.970297
	IRF1	3.61236e-56	0.846608	0.803	0.608	1.32216e-51	7.29723	3.61401
	PDIA3	3.87426e-63	0.834153	0.741	0.529	1.41802e-58	5.11468	2.4298
	BLVRB	4.07465e-31	0.81284	0.378	0.18	1.49136e-26	1.94075	0.674054
	SLC4A1	7.14101e-36	0.775237	0.227	0.048	2.61368e-31	1.05748	0.20217
	NCL	2.38762e-66	0.763321	0.834	0.687	8.73891e-62	7.34143	3.91426
	PLEK	8.62279e-60	0.752824	0.822	0.634	3.15603e-55	6.50574	3.45421
	EMP3	7.3551e-54	0.748898	0.801	0.605	2.69204e-49	6.43183	3.42237
	CALR	2.40365e-50	0.74249	0.758	0.571	8.7976e-46	5.75733	3.0389
	CD3E	2.6842e-30	0.740411	0.462	0.248	9.82443e-26	3.05699	1.42839
	PSME2	3.1716e-47	0.727597	0.683	0.485	1.16084e-42	4.13316	2.09996
	CTSW	4.51733e-54	0.707018	0.869	0.803	1.65339e-49	11.0998	6.41213
	CX3CR1	1.29092e-27	0.703937	0.518	0.344	4.72491e-23	3.01792	1.46658
	CD38	4.88964e-34	0.68219	0.395	0.176	1.78966e-29	1.66929	0.663552
	TLN1	1.6172e-44	0.669727	0.745	0.598	5.91912e-40	5.12045	2.84747
	IFITM3	6.66287e-23	0.666344	0.416	0.241	2.43868e-18	2.23573	1.03884
	MYBL1	1.73098e-32	0.636684	0.638	0.454	6.33556e-28	3.90712	2.15621
	SPON2	6.21647e-19	0.633598	0.709	0.642	2.27529e-14	10.3302	6.30304
	RIPOR2	7.51874e-34	0.630718	0.644	0.459	2.75193e-29	3.98649	2.22055
	HSP90AA1	4.2771e-61	0.622917	0.928	0.845	1.56546e-56	10.9263	6.74442
	GZMH	5.45213e-26	0.612376	0.737	0.566	1.99553e-21	9.33941	5.7632
	CAST	1.08527e-29	0.610144	0.69	0.551	3.97218e-25	4.70915	2.74025
	GNLY	3.34549e-17	0.607076	0.76	0.721	1.22448e-12	58.9067	38.3303
	HSP90AB1	7.81748e-31	0.605566	0.744	0.63	2.86128e-26	5.71482	3.41307
	SEPTIN7	2.32382e-59	0.604187	0.889	0.817	8.5054e-55	8.6798	5.36778
	CD52	2.02048e-10	0.60084	0.559	0.469	7.39518e-06	7.06083	4.31507
	GBP4	5.05307e-24	0.595674	0.363	0.191	1.84948e-19	1.47415	0.637235
	STAT1	1.26126e-17	0.58584	0.334	0.194	4.61632e-13	1.56626	0.7098
	UBB	9.53516e-60	0.580225	0.927	0.827	3.48996e-55	10.271	6.53873
	MTPN	9.99884e-25	0.578402	0.541	0.371	3.65968e-20	2.48501	1.33393
	DDX3X	3.78742e-29	0.577421	0.637	0.456	1.38623e-24	3.34265	1.91027
	GZMB	1.7258e-34	0.570305	0.849	0.73	6.3166e-30	21.5878	14.2123
	EFHD2	2.13274e-43	0.569258	0.857	0.775	7.80605e-39	8.54522	5.43313
	IFITM1	1.50881e-30	0.568824	0.727	0.631	5.52239e-26	5.4256	3.33192
	FCER1G	1.16557e-26	0.558404	0.739	0.65	4.26609e-22	9.60073	6.19846
	SLC25A37	1.01212e-17	0.557774	0.238	0.111	3.70445e-13	1.02505	0.375716
	ABHD17A	2.03039e-37	0.551048	0.834	0.745	7.43144e-33	7.11892	4.54136
	PSME1	1.34439e-38	0.545046	0.801	0.703	4.92062e-34	5.8887	3.72131
	PRF1	9.03817e-41	0.544554	0.924	0.887	3.30806e-36	18.2231	12.1794
	CALM1	6.47853e-71	0.544287	0.982	0.945	2.37121e-66	20.0507	13.4351
	LGALS1	8.21337e-16	0.542719	0.568	0.434	3.00618e-11	4.85565	3.01976
	CEP78	3.58339e-20	0.539707	0.526	0.371	1.31156e-15	2.86808	1.66089
	DOK2	1.30831e-22	0.539677	0.544	0.381	4.78853e-18	2.54431	1.43822
	GZMM	5.67431e-40	0.538997	0.853	0.759	2.07686e-35	8.31169	5.40876
	CLEC2B	3.04192e-24	0.533333	0.607	0.45	1.11337e-19	3.14694	1.86536
	KLF3	1.26656e-22	0.53256	0.479	0.303	4.63572e-18	2.10043	1.14341
	RIOK3	4.49795e-20	0.529173	0.387	0.231	1.64629e-15	1.50023	0.732541
	KIF2A	1.37832e-18	0.523116	0.397	0.246	5.04478e-14	1.58955	0.80198
	SYNGR1	2.59328e-08	0.519914	0.307	0.232	0.000949166	1.57127	0.793236
	MSN	1.56683e-29	0.512275	0.783	0.672	5.73476e-25	5.59751	3.62562
	VCL	7.30136e-17	0.507958	0.258	0.129	2.67237e-12	1.0042	0.409387
	LCP1	1.85251e-32	0.50787	0.848	0.787	6.78037e-28	7.96094	5.30187
	CDV3	7.56435e-21	0.506868	0.518	0.359	2.76863e-16	2.28332	1.31063
	PFN1	2.58191e-50	0.501648	0.954	0.955	9.45006e-46	22.1109	15.3233
	BIN1	1.77693e-15	0.500649	0.31	0.18	6.50373e-11	1.19085	0.548466
	gene	p_val	avg_log2FC	pct.1	pct.2	p_val_adj	N_NK	P_NK
N vs P down	IGKC	2.93119e-240	-2.01336	0.029	0.427	1.07284e-235	0.120074	3.52199
	KLRC2	6.12219e-161	-1.25468	0.152	0.486	2.24078e-156	0.700526	3.0577
	IGLC2	1.62912e-154	-1.13398	0.009	0.286	5.96275e-150	0.0373882	1.27669
	CD52	4.87391e-254	-0.972997	0.559	0.93	1.7839e-249	7.06083	14.8227
	IGHA1	6.85719e-123	-0.843663	0.006	0.234	2.5098e-118	0.030039	0.848509
	CD3E	3.17698e-202	-0.826973	0.462	0.876	1.16281e-197	3.05699	6.19694
	IL32	7.12635e-188	-0.793883	0.563	0.921	2.60831e-183	10.6275	19.159
	CXCR4	2.35414e-146	-0.712346	0.53	0.864	8.61638e-142	3.59409	6.52726
	S100A4	2.44306e-191	-0.684842	0.886	0.97	8.94185e-187	14.1335	23.3275
	VIM	1.3316e-131	-0.684184	0.568	0.862	4.8738e-127	3.89406	6.86374
	RPL23A	1.64249e-237	-0.657159	0.968	0.995	6.01169e-233	15.8722	25.607
	CCL5	1.56578e-210	-0.65429	0.836	0.997	5.73092e-206	28.738	45.8028
	ITGB1	1.02731e-127	-0.651717	0.548	0.841	3.76005e-123	3.03133	5.33337
	PTMS	2.01247e-130	-0.634938	0.106	0.43	7.36584e-126	0.580924	1.45497
	PPP2R5C	7.77909e-146	-0.63125	0.641	0.928	2.84722e-141	3.67588	6.24249
	CD3G	4.84672e-94	-0.607019	0.197	0.502	1.77395e-89	2.09999	3.72163
	SYNE2	4.28528e-130	-0.596638	0.698	0.954	1.56846e-125	6.54137	10.404
	KLRG1	3.61042e-85	-0.596351	0.156	0.411	1.32145e-80	0.68928	1.554
	LYAR	1.18827e-113	-0.590854	0.293	0.644	4.34917e-109	1.19734	2.30949
	CLEC2D	5.39053e-102	-0.590737	0.382	0.7	1.97299e-97	1.64888	2.98925
	TRAC	3.57325e-88	-0.584233	0.1	0.339	1.30784e-83	0.387177	1.07971
	KLRC3	8.94047e-82	-0.575017	0.206	0.469	3.2723e-77	0.873677	1.79121
	S100A6	2.42384e-151	-0.57409	0.705	0.953	8.8715e-147	5.859	9.21125
	PATL2	1.76664e-89	-0.57191	0.146	0.407	6.46607e-85	0.537396	1.28532
	TRG-AS1	6.78465e-105	-0.571213	0.296	0.627	2.48325e-100	1.42029	2.596
	AHNAK	2.7024e-126	-0.570913	0.582	0.894	9.89106e-122	3.43501	5.58804
	LINC01871	1.2772e-113	-0.567871	0.115	0.413	4.67468e-109	0.454097	1.15546
	PRDM1	1.34652e-97	-0.56498	0.288	0.616	4.9284e-93	1.17321	2.21497
	ANXA5	1.90291e-111	-0.554357	0.077	0.345	6.96485e-107	0.300759	0.910183
	GZMH	4.00965e-125	-0.522859	0.737	0.972	1.46757e-120	9.33941	13.8557
	CD3D	3.05333e-100	-0.508214	0.216	0.547	1.11755e-95	2.26623	3.64552
N vs P up	S100A8	4.13015e-282	1.89365	0.614	0.266	1.51168e-277	5.44929	0.73567
	FCER1G	9.64959e-302	1.5547	0.739	0.367	3.53185e-297	9.60073	2.60848
	CA1	8.01065e-302	1.52831	0.493	0.12	2.93198e-297	2.70349	0.283938
	CD160	4.85677e-140	1.26718	0.508	0.259	1.77763e-135	3.56514	0.896685
	BLVRB	1.29931e-149	1.17784	0.378	0.133	4.75559e-145	1.94075	0.299848
	LYZ	7.27117e-196	1.09781	0.367	0.09	2.66132e-191	1.55461	0.193578
	AREG	2.2743e-61	1.00108	0.33	0.172	8.32416e-57	2.53535	0.76635
	PRDX2	8.35584e-77	0.987547	0.617	0.533	3.05832e-72	4.01957	1.53154
	FOS	3.56185e-32	0.944588	0.35	0.246	1.30367e-27	2.60525	0.873209
	SLC4A1	2.5696e-144	0.925773	0.227	0.037	9.405e-140	1.05748	0.083054
	XCL1	3.78435e-64	0.922054	0.224	0.086	1.38511e-59	1.47071	0.303933
	IL2RB	3.9798e-60	0.858175	0.585	0.523	1.45665e-55	3.76093	1.62637
	KLRB1	4.91161e-139	0.821255	0.847	0.655	1.7977e-134	11.1508	5.87672
	CD38	7.79691e-94	0.817425	0.395	0.195	2.85375e-89	1.66929	0.5147
	CEBPD	1.13697e-65	0.791961	0.428	0.267	4.16143e-61	2.0941	0.787024
	MYOM2	2.23974e-23	0.765167	0.447	0.395	8.19768e-19	7.32549	3.89859
	IFITM3	2.69753e-45	0.752777	0.416	0.299	9.87324e-41	2.23573	0.920275
	IGFBP7	1.70007e-70	0.74222	0.376	0.199	6.22244e-66	1.7632	0.651893
	S100A12	3.24903e-93	0.729589	0.219	0.061	1.18918e-88	0.851146	0.116381
	CD7	9.89358e-101	0.7245	0.803	0.783	3.62115e-96	9.14527	5.13999
	ZBTB16	4.73122e-61	0.707956	0.412	0.256	1.73168e-56	1.82541	0.729678
	SPON2	2.79292e-43	0.707852	0.709	0.707	1.02224e-38	10.3302	5.93667
	SLC25A37	4.62899e-48	0.691861	0.238	0.118	1.69426e-43	1.02505	0.253616
	JAK1	5.06938e-142	0.689946	0.879	0.919	1.85544e-137	10.6904	6.24664
	CMC1	4.89563e-66	0.687102	0.625	0.473	1.79185e-61	4.82485	2.61782
	XCL2	2.11152e-27	0.680802	0.459	0.393	7.72837e-23	3.146	1.58635
	GYPC	1.09485e-61	0.658806	0.636	0.565	4.00728e-57	3.29745	1.72201
	CLIC3	2.6817e-51	0.648753	0.692	0.627	9.81528e-47	5.73992	3.29893
	CXXC5	6.55926e-66	0.646634	0.416	0.25	2.40076e-61	1.60633	0.664842
	CCL3	2.95909e-07	0.625169	0.393	0.365	0.0108306	4.96326	2.86624
	ALAS2	2.26583e-103	0.617863	0.15	0.019	8.29315e-99	0.595017	0.0393696
	TMIGD2	2.15962e-99	0.607285	0.196	0.043	7.90442e-95	0.67849	0.101813
	TUBA1B	2.28584e-43	0.59941	0.624	0.582	8.36641e-39	3.41309	1.91275
	TLE1	9.22675e-52	0.59478	0.317	0.174	3.37708e-47	1.23231	0.478115
	RHOC	9.40137e-39	0.587328	0.531	0.47	3.441e-34	2.57651	1.38044
	CHST2	6.4762e-53	0.576647	0.344	0.197	2.37036e-48	1.3115	0.549909
	PLAC8	2.95781e-57	0.568798	0.744	0.786	1.08259e-52	5.94872	3.68468
	AKR1C3	8.31786e-35	0.56482	0.31	0.2	3.04442e-30	1.34674	0.586488
	HIST1H4C	3.53152e-25	0.546195	0.585	0.573	1.29257e-20	3.21724	1.88807
	EIF3G	3.50357e-43	0.544338	0.685	0.707	1.28234e-38	4.18023	2.55212
	CA2	6.59621e-68	0.534323	0.146	0.035	2.41428e-63	0.562205	0.0786754
	GSTP1	5.89954e-51	0.512451	0.78	0.812	2.15929e-46	5.7238	3.71359
	GZMM	2.3906e-75	0.502691	0.853	0.903	8.74982e-71	8.31169	5.57209
	gene	p_val	avg_log2FC	pct.1	pct.2	p_val_adj	N_NK	C_NK
P vs C down	IGKC	2.32838e-238	-1.99665	0.427	0.913	8.52211e-234	3.52199	17.046
	FOS	1.72067e-77	-1.51712	0.246	0.479	6.29784e-73	0.873209	4.3615
	SOCS1	1.68852e-207	-1.50772	0.123	0.497	6.18014e-203	0.26282	2.59097
	ZFP36	2.22767e-126	-1.50365	0.643	0.803	8.15348e-122	2.87526	9.98868
	IGLC2	4.41019e-135	-1.50196	0.286	0.652	1.61417e-130	1.27669	5.44822
	CAMP	3.77995e-225	-1.45177	0.016	0.279	1.3835e-220	0.0305701	1.81907
	CLIC3	5.7832e-116	-1.44766	0.627	0.789	2.11671e-111	3.29893	10.726
	CEBPD	3.06862e-104	-1.44012	0.267	0.536	1.12315e-99	0.787024	3.84898
	HBB	3.74077e-132	-1.42249	0.904	0.988	1.36916e-127	10.6547	30.2402
	ELANE	1.34667e-230	-1.34104	0.018	0.291	4.92895e-226	0.0387518	1.63151
	LTF	2.10805e-222	-1.33886	0.009	0.25	7.71569e-218	0.0179854	1.575
	CMC1	1.02665e-108	-1.32015	0.473	0.724	3.75763e-104	2.61782	8.03342
	KLRB1	3.72273e-143	-1.26953	0.655	0.868	1.36256e-138	5.87672	15.5786
	DDIT4	3.97151e-102	-1.25959	0.642	0.782	1.45361e-97	2.49009	7.35622
	HBA2	4.83087e-72	-1.25769	0.765	0.866	1.76815e-67	4.79154	12.8483
	MPO	4.30284e-274	-1.24859	0.019	0.334	1.57488e-269	0.0381751	1.46679
	IGHG3	4.44067e-140	-1.19228	0.075	0.349	1.62533e-135	0.197824	1.73719
	HBA1	4.22723e-77	-1.18949	0.662	0.817	1.54721e-72	3.4496	9.14827
	IGHG1	1.11068e-83	-1.177	0.109	0.331	4.06521e-79	0.318655	1.98156
	PRTN3	3.6536e-179	-1.16366	0.027	0.275	1.33725e-174	0.0640699	1.38378
	DEFA4	3.11459e-199	-1.15485	0.006	0.215	1.13997e-194	0.0131174	1.25582
	CD160	6.2123e-68	-1.1486	0.259	0.476	2.27376e-63	0.896685	3.20493
	IGHA1	1.12203e-100	-1.10867	0.234	0.535	4.10673e-96	0.848509	2.98626
	AREG	1.31977e-45	-1.07192	0.172	0.348	4.8305e-41	0.76635	2.71327
	FKBP5	1.06016e-83	-1.04785	0.294	0.522	3.88028e-79	0.746515	2.61082
	LCN2	9.11054e-134	-1.03899	0.015	0.189	3.33455e-129	0.0287976	1.11396
	MT-ND3	1.10368e-141	-1.03142	0.996	0.992	4.03956e-137	25.0333	52.2132
	CCL3	8.48713e-18	-1.02767	0.365	0.461	3.10638e-13	2.86624	6.88224
	NFKBIA	7.27796e-57	-1.00761	0.606	0.724	2.66381e-52	3.05493	7.15273
	AC020916.1	9.37702e-81	-1.00661	0.078	0.275	3.43208e-76	0.188729	1.38838
	TMIGD2	1.85176e-137	-1.00195	0.043	0.275	6.77764e-133	0.101813	1.2066
	FCER1G	1.80774e-81	-0.996297	0.367	0.65	6.6165e-77	2.60848	6.19846
	IGLC1	7.83615e-148	-0.991824	0.051	0.307	2.86811e-143	0.120226	1.22779
	TLE1	1.24009e-64	-0.991353	0.174	0.379	4.53887e-60	0.478115	1.93857
	IGLC3	2.12986e-108	-0.983195	0.064	0.286	7.79551e-104	0.157013	1.28723
	ZBTB16	7.9966e-57	-0.976117	0.256	0.45	2.92684e-52	0.729678	2.40256
	S100A12	1.75302e-83	-0.949912	0.061	0.244	6.41623e-79	0.116381	1.15657
	MAPK1	3.93575e-50	-0.859274	0.471	0.59	1.44053e-45	1.28265	3.14102
	SRGN	8.02548e-112	-0.85899	0.977	0.976	2.93741e-107	11.0375	20.8332
	XCL1	7.58923e-24	-0.857906	0.086	0.182	2.77773e-19	0.303933	1.36325
	DUSP1	6.26883e-28	-0.832828	0.505	0.569	2.29445e-23	1.80924	4.00374
	AHSP	1.23412e-37	-0.820967	0.133	0.277	4.51699e-33	0.331282	1.35183
	RPS29	5.11818e-81	-0.799859	0.998	0.985	1.8733e-76	29.3748	51.8804
	GFOD1	1.16425e-51	-0.782298	0.171	0.347	4.26128e-47	0.395899	1.40076
	TSC22D3	1.18304e-33	-0.774375	0.839	0.812	4.33003e-29	4.49289	8.39531
	IL2RB	3.39469e-19	-0.763212	0.523	0.546	1.24249e-14	1.62637	3.45764
	XCL2	4.37861e-19	-0.755859	0.393	0.469	1.60262e-14	1.58635	3.36741
	PIK3IP1	1.91135e-37	-0.747271	0.395	0.519	6.99574e-33	1.06096	2.45956
	CTSG	9.18939e-118	-0.743578	0.014	0.171	3.36341e-113	0.0379263	0.737824
	GRASP	8.71354e-93	-0.725237	0.02	0.165	3.18924e-88	0.040786	0.720598
	GZMK	1.05331e-09	-0.721104	0.141	0.203	3.85524e-05	0.627443	1.68275
	DDX3Y	1.39215e-200	-0.716636	0	0.182	5.09542e-196	0	0.643345
	USP9Y	1.49552e-208	-0.714053	0	0.189	5.47377e-204	0	0.640406
	HBM	2.30038e-31	-0.71376	0.101	0.222	8.41961e-27	0.242224	1.03734
	CXCR6	5.59933e-58	-0.711519	0.013	0.106	2.04941e-53	0.023834	0.676556
	BTG1	8.8509e-119	-0.69175	0.994	0.976	3.23952e-114	14.4271	23.9184
	RPL37A	2.61559e-107	-0.664674	0.991	0.985	9.57332e-103	17.5246	28.3654
	IGHG4	8.96756e-83	-0.65601	0.033	0.189	3.28222e-78	0.0773489	0.697599
	MNDA	1.19087e-78	-0.652048	0.014	0.131	4.3587e-74	0.0304682	0.619275
	FOSB	9.92438e-28	-0.641925	0.097	0.209	3.63242e-23	0.271712	0.984392
	CD7	4.05104e-37	-0.63603	0.783	0.824	1.48272e-32	5.13999	8.54183
	ZFP36L2	1.56786e-74	-0.635091	0.959	0.956	5.73853e-70	10.1556	16.325
	RPL38	2.9599e-86	-0.629832	0.985	0.967	1.08335e-81	11.5403	18.4047
	DUSP2	3.41361e-16	-0.619441	0.678	0.68	1.24941e-11	4.26077	7.08202
	CA1	5.46527e-23	-0.617838	0.12	0.225	2.00034e-18	0.283938	0.970297
	YPEL1	6.69986e-27	-0.614133	0.278	0.389	2.45221e-22	0.680978	1.57297
	HBD	9.36057e-13	-0.610537	0.209	0.283	3.42606e-08	0.534342	1.34267
	SPRY2	1.03113e-56	-0.605075	0.02	0.125	3.77404e-52	0.0458416	0.590785
	IPCEF1	2.8628e-26	-0.600813	0.198	0.314	1.04781e-21	0.454441	1.20576
	RPS27	3.09025e-84	-0.595779	0.999	0.994	1.13106e-79	48.7771	74.2275
	RPL23	7.00868e-93	-0.595315	0.952	0.964	2.56525e-88	8.6587	13.5924
	RETN	3.9105e-95	-0.579056	0.005	0.113	1.43128e-90	0.00989551	0.508654
	AC044849.1	9.7815e-20	-0.576216	0.207	0.305	3.58013e-15	0.512386	1.25487
	RGS1	1.45643e-14	-0.573824	0.121	0.199	5.33069e-10	0.313198	0.954646
	ETS1	1.92452e-35	-0.569079	0.824	0.814	7.04392e-31	4.32697	6.90297
	KLRD1	8.89688e-85	-0.553707	0.987	0.973	3.25635e-80	12.1164	18.2529
	MT-ND4L	2.6979e-12	-0.543475	0.421	0.45	9.87457e-08	1.15234	2.137
	TUBA4A	1.23204e-18	-0.541059	0.34	0.413	4.50941e-14	0.828888	1.66111
	POLR2J3	2.60855e-16	-0.52487	0.337	0.41	9.54756e-12	0.903321	1.73851
	RPS21	2.55818e-59	-0.522606	0.993	0.971	9.3632e-55	15.5602	22.7895
	PRKY	9.53123e-143	-0.521509	0	0.132	3.48852e-138	0.000337219	0.43594
	SLA	2.46225e-21	-0.52021	0.515	0.574	9.01209e-17	1.63098	2.77326
	RPL37	8.18133e-60	-0.519821	0.996	0.983	2.99445e-55	22.6425	32.898
	IKZF1	3.38379e-24	-0.51649	0.758	0.73	1.2385e-19	3.05094	4.79475
	GPATCH8	1.62703e-16	-0.512642	0.438	0.481	5.9551e-12	1.18715	2.12032
	RPS17	2.5295e-57	-0.507596	0.936	0.938	9.25822e-53	7.75337	11.4445
	CD69	5.50074e-12	-0.507295	0.633	0.632	2.01333e-07	2.79156	4.38925
	FAM177A1	8.39207e-12	-0.506766	0.247	0.308	3.07158e-07	0.570737	1.2318
	DHRS3	2.94247e-28	-0.503481	0.13	0.25	1.07697e-23	0.298686	0.841055
P vs C up	HIST1H1E	1.8837e-196	2.3715	0.671	0.123	6.89452e-192	6.15644	0.382941
	CD52	1.56002e-237	1.57384	0.93	0.469	5.70982e-233	14.8227	4.31507
	CD3E	1.05993e-242	1.56738	0.876	0.248	3.87945e-238	6.19694	1.42839
	XIST	2.15665e-221	1.43712	0.856	0.231	7.89356e-217	5.2327	1.30177
	HIST1H1D	5.77699e-73	1.19815	0.528	0.209	2.11444e-68	2.88841	0.694697
	GZMH	5.17909e-185	1.13523	0.972	0.566	1.8956e-180	13.8557	5.7632
	GNLY	2.33465e-132	1.01619	0.947	0.721	8.54504e-128	78.5482	38.3303
	HSPA5	1.08637e-91	0.98853	0.756	0.397	3.97624e-87	4.17581	1.60856
	AHNAK	9.45393e-132	0.946978	0.894	0.492	3.46023e-127	5.58804	2.41734
	S100A6	1.66778e-133	0.901031	0.953	0.687	6.10424e-129	9.21125	4.46816
	CD3G	1.02525e-60	0.892013	0.502	0.189	3.75251e-56	3.72163	1.5443
	HIST1H1C	2.26099e-74	0.882736	0.492	0.153	8.27545e-70	1.84097	0.540763
	CAST	2.08645e-126	0.881935	0.902	0.551	7.63663e-122	5.89269	2.74025
	GBP5	3.22431e-83	0.847084	0.624	0.25	1.18013e-78	2.31145	0.840861
	S100A4	5.61335e-130	0.802872	0.97	0.866	2.05454e-125	23.3275	12.9447
	SYNE2	1.02551e-116	0.801369	0.954	0.685	3.75347e-112	10.404	5.54366
	IL32	1.30358e-104	0.799418	0.921	0.651	4.77123e-100	19.159	10.583
	ITGB1	9.11398e-95	0.782628	0.841	0.509	3.33581e-90	5.33337	2.68163
	CD3D	1.79686e-64	0.778619	0.547	0.204	6.57669e-60	3.64552	1.70798
	ZNF683	1.8576e-60	0.771324	0.253	0.015	6.799e-56	0.797396	0.0530575
	LGALS1	6.02284e-69	0.767888	0.755	0.434	2.20442e-64	5.84476	3.01976
	PRSS23	3.62009e-74	0.76544	0.566	0.206	1.32499e-69	1.97401	0.749529
	RIPOR2	1.02618e-95	0.754025	0.849	0.459	3.75593e-91	4.43143	2.22055
	EMP3	1.97738e-103	0.734835	0.933	0.605	7.2374e-99	6.35974	3.42237
	PLEK	7.2287e-96	0.706301	0.93	0.634	2.64578e-91	6.26756	3.45421
	HLA-DRB1	3.76306e-74	0.700368	0.723	0.349	1.37732e-69	3.45991	1.7447
	SH3BGRL3	1.04198e-121	0.686331	0.994	0.87	3.81375e-117	18.4538	11.0892
	PDIA3	7.62603e-71	0.680393	0.834	0.529	2.7912e-66	4.49651	2.4298
	IRF1	4.50214e-64	0.674809	0.877	0.608	1.64783e-59	6.36574	3.61401
	ENC1	2.66161e-57	0.660816	0.323	0.065	9.74176e-53	0.923889	0.216899
	RNF19A	3.77239e-62	0.658807	0.642	0.309	1.38073e-57	2.40058	1.15393
	PTPRC	1.52696e-149	0.653476	0.997	0.94	5.58882e-145	19.1873	11.834
	COL6A2	2.66911e-48	0.630258	0.302	0.069	9.7692e-44	0.964403	0.269124
	ZEB2	2.94432e-69	0.613232	0.868	0.562	1.07765e-64	5.13518	3.01075
	KLF3	1.29841e-56	0.612092	0.628	0.303	4.75233e-52	2.27615	1.14341
	KLRC2	2.62179e-32	0.608725	0.486	0.271	9.59603e-28	3.0577	1.66094
	ARHGAP10	2.36756e-52	0.605882	0.315	0.068	8.66552e-48	0.834158	0.20517
	CAPN2	1.05546e-59	0.604085	0.596	0.256	3.8631e-55	1.85254	0.876654
	NCL	6.74355e-67	0.598648	0.913	0.687	2.46821e-62	6.44165	3.91426
	PTGDS	2.67464e-16	0.594146	0.307	0.172	9.78947e-12	7.36442	4.5409
	CALR	4.91652e-50	0.591664	0.832	0.571	1.7995e-45	5.08656	3.0389
	ARL6IP5	2.55763e-70	0.588156	0.892	0.603	9.3612e-66	4.8286	2.87714
	ITGB7	6.92252e-55	0.587827	0.53	0.219	2.53371e-50	1.59093	0.723861
	MYBL1	2.27526e-54	0.578303	0.764	0.454	8.3277e-50	3.7125	2.15621
	DDX3X	1.26766e-51	0.577615	0.752	0.456	4.63977e-47	3.34324	1.91027
	EFHD2	2.55307e-76	0.576721	0.966	0.775	9.34449e-72	8.59473	5.43313
	ZBTB1	5.74545e-46	0.575469	0.488	0.209	2.10289e-41	1.4258	0.627877
	PTMS	3.80999e-55	0.575013	0.43	0.138	1.39449e-50	1.45497	0.647973
	VCL	9.02959e-48	0.571771	0.39	0.129	3.30492e-43	1.09484	0.409387
	KIF2A	3.32958e-49	0.568194	0.548	0.246	1.21866e-44	1.67174	0.80198
	RGS9	7.15775e-48	0.563274	0.336	0.091	2.61981e-43	0.875579	0.269325
	MT-ND5	2.29628e-75	0.559258	0.989	0.896	8.4046e-71	14.8909	9.78441
	SYNGR1	1.46032e-40	0.553677	0.495	0.232	5.34491e-36	1.63215	0.793236
	HLA-B	9.16257e-178	0.551401	1	0.996	3.35359e-173	60.7163	41.1125
	GLS	9.13952e-49	0.547906	0.526	0.228	3.34516e-44	1.54449	0.740463
	CTSW	6.86801e-62	0.546423	0.961	0.803	2.51376e-57	9.82511	6.41213
	CD320	1.02034e-41	0.545674	0.395	0.151	3.73454e-37	1.11715	0.450399
	GNPTAB	1.17938e-46	0.545105	0.737	0.438	4.31663e-42	3.13176	1.83166
	ANXA5	7.7886e-46	0.540853	0.345	0.103	2.8507e-41	0.910183	0.312991
	TMEM273	1.61357e-46	0.539526	0.263	0.048	5.90582e-42	0.648346	0.134057
	LIME1	7.74488e-46	0.534797	0.649	0.352	2.8347e-41	2.55163	1.45153
	TGFBR3	9.20765e-44	0.533276	0.48	0.21	3.37009e-39	1.40556	0.662204
	CLEC2B	3.14629e-51	0.531991	0.763	0.45	1.15157e-46	3.14309	1.86536
	STAT1	4.81597e-40	0.527242	0.448	0.194	1.76269e-35	1.46412	0.7098
	LITAF	5.22282e-67	0.527011	0.934	0.669	1.91161e-62	6.19089	3.99041
	CX3CR1	3.07435e-42	0.517246	0.644	0.344	1.12524e-37	2.53022	1.46658
	IL2RG	6.11906e-44	0.511247	0.901	0.695	2.23964e-39	5.84508	3.80262
	LCK	3.68716e-48	0.510782	0.775	0.474	1.34954e-43	3.09152	1.8716
	FLNA	3.88879e-48	0.508185	0.87	0.612	1.42333e-43	5.17985	3.34509
	KLF2	2.5915e-67	0.505741	0.978	0.738	9.48516e-63	10.3039	6.96133
	HSPA8	2.8097e-52	0.504075	0.904	0.688	1.02838e-47	5.78004	3.78069
	ANXA1	4.74724e-50	0.503578	0.889	0.634	1.73754e-45	5.74237	3.75577
