# Supplementary material for: Single‐cell sequencing reveals alterations in the differentiation of bone marrow haematopoietic cells in patients with paroxysmal nocturnal haemoglobinuria
Source: Clin Transl Med. 2024 Jun 25;14(7):e1671. doi: 10.1002/ctm2.1671 (PMC11199056; doi:10.1002/ctm2.1671)
Supplement: Supplementary file 7 — Supporting Information [file CTM2-14-e1671-s004.xlsx]

## Sheet: Sheet1
N VS C UP	genename	p_val	avg_log2FC	pct.1	pct.2	p_val_adj	N_Erythrocytes	C_Erythrocytes
	HBG2	0	4.02317	0.864	0.172	0	55.432	2.47081
	HBG1	0	3.77574	0.924	0.165	0	65.7809	3.87574
	HIST1H1E	0	1.99389	0.745	0.43	0	8.1396	1.2946
	IFI27	0	1.2826	0.661	0.186	0	2.01202	0.2381
	HIST1H1B	5.67311e-205	1.24813	0.664	0.47	2.07642e-200	6.47722	2.14786
	HIST1H1C	0	1.23423	0.807	0.546	0	6.76202	2.29939
	ALAS2	0	1.05729	0.926	0.729	0	12.4654	5.47058
	TSTA3	0	1.01893	0.861	0.558	0	3.06291	1.00498
	HIST1H1D	1.05066e-115	0.971109	0.684	0.524	3.84552e-111	6.82662	2.99247
	IFIT1B	8.52356e-188	0.969357	0.218	0.029	3.11971e-183	1.22171	0.1347
	HBD	0	0.964234	0.995	0.938	0	125.64	63.9094
	HBB	0	0.951271	1	0.999	0	2820.97	1458.46
	HBM	0	0.92373	0.977	0.817	0	83.524	43.5564
	TRIM58	0	0.909382	0.758	0.38	0	1.99386	0.593969
	SLC25A37	0	0.889471	0.934	0.793	0	20.6559	10.6901
	BPGM	0	0.881515	0.679	0.331	0	1.59812	0.41025
	MKI67	7.83731e-243	0.879874	0.726	0.628	2.86853e-238	5.16442	2.34984
	NCOA4	0	0.844517	0.825	0.546	0	2.3492	0.865162
	ARL4A	0	0.8385	0.66	0.345	0	1.75832	0.542524
	HIST2H2AC	9.66276e-212	0.815828	0.667	0.467	3.53667e-207	2.63261	1.06362
	HMBS	0	0.815566	0.906	0.762	0	8.05093	4.14261
	TERF2IP	0	0.810735	0.86	0.579	0	2.42956	0.955161
	HK1	0	0.808796	0.859	0.593	0	2.50962	1.00349
	UBB	0	0.789424	0.96	0.865	0	13.5275	7.40525
	GYPC	0	0.787828	0.973	0.874	0	18.203	10.1227
	XIST	0	0.762723	0.638	0.068	0	1.24806	0.324971
	SLC4A1	0	0.760826	0.916	0.683	0	15.7208	8.86795
	EIF2AK1	0	0.760528	0.898	0.679	0	4.29813	2.12738
	SNCA	0	0.759637	0.897	0.661	0	4.87215	2.46835
	RSAD2	0	0.754426	0.525	0.094	0	0.916011	0.135777
	PIM1	0	0.7508	0.8	0.49	0	1.98103	0.771548
	PPP1R15A	0	0.739797	0.794	0.558	0	2.24834	0.945182
	BSG	0	0.736204	0.93	0.764	0	7.26337	3.96064
	C2orf88	0	0.721683	0.679	0.271	0	1.06289	0.250912
	CPEB4	0	0.716059	0.692	0.425	0	1.56259	0.559995
N VS C DOWN	genename	p_val	avg_log2FC	pct.1	pct.2	p_val_adj	N_Erythrocytes	C_Erythrocytes
	IGKC	0	-4.58682	0.16	0.943	0	0.183105	27.4312
	DEFA3	0	-3.58499	0.089	0.589	0	0.786334	20.4364
	IGLC2	0	-3.41521	0.068	0.746	0	0.0971355	10.7042
	IGHA1	0	-2.80811	0.047	0.67	0	0.0324073	6.23064
	IGLC1	0	-2.31055	0.056	0.413	0	0.0545848	4.2315
	IGHG3	0	-2.23547	0.005	0.466	0	0.00230868	3.72003
	RPS29	0	-2.04637	0.921	0.958	0	10.9811	48.4898
	IGLC3	0	-1.9911	0.016	0.388	0	0.0364112	3.12014
	IGHG1	0	-1.94456	0.006	0.448	0	0.00348112	2.8626
	RPS4Y1	0	-1.88727	0	0.617	0	0.0026944	2.70932
	TMSB4X	0	-1.74123	0.693	0.856	0	2.90376	12.051
	LTF	0	-1.73704	0.132	0.406	0	0.435631	3.78567
	RPS27	0	-1.6764	0.937	0.967	0	14.3589	48.0917
	EIF1AY	0	-1.66533	0	0.617	0	0.0013028	2.176
	AZU1	3.54143e-184	-1.63982	0.222	0.421	1.2962e-179	0.507507	3.6978
	SRGN	1.49247e-221	-1.61417	0.416	0.625	5.46259e-217	1.07693	5.35819
	RPL39	0	-1.56994	0.911	0.943	0	8.73531	27.9033
	ZFP36L2	0	-1.47472	0.545	0.729	0	0.849891	4.14141
	RPL38	0	-1.47073	0.891	0.923	0	6.00883	18.4258
	RPL37	0	-1.4694	0.928	0.954	0	13.8697	40.1751
	S100A9	6.23304e-219	-1.44944	0.877	0.96	2.28136e-214	15.2413	43.3552
	S100A8	1.57086e-295	-1.44519	0.666	0.931	5.74949e-291	13.524	38.5487
	S100A4	0	-1.4398	0.772	0.849	0	4.27916	13.3214
	DEFA4	0	-1.40794	0.028	0.264	0	0.0857504	1.88113
	RPL34	0	-1.3716	0.919	0.951	0	11.3181	30.8739
	RPS28	0	-1.36285	0.938	0.96	0	13.8536	37.2025
	RPS21	0	-1.35678	0.894	0.944	0	11.845	31.8978
	CAMP	3.8937e-93	-1.32604	0.191	0.326	1.42513e-88	1.10805	4.28516
	LYZ	2.55133e-243	-1.30376	0.574	0.778	9.33811e-239	2.89123	8.60634
	SNHG29	0	-1.2699	0.717	0.837	0	3.70968	10.3571
	MT-ND3	0	-1.25818	0.918	0.916	0	13.2616	33.1128
	RPL23A	0	-1.25246	0.894	0.935	0	8.58858	21.8445
	LCN2	3.57123e-123	-1.236	0.238	0.406	1.3071e-118	0.667618	2.92798
	RPL37A	0	-1.23246	0.929	0.954	0	17.7204	42.9867
	RPL36A	0	-1.19612	0.887	0.928	0	10.0846	24.3973
N VS P UP	genename	p_val	avg_log2FC	pct.1	pct.2	p_val_adj	N_Erythrocytes	P_Erythrocytes
	S100A8	1.06357e-83	1.84846	0.666	0.383	3.89279e-79	13.524	3.03315
	S100A9	4.31914e-140	1.73699	0.877	0.549	1.58085e-135	15.2413	3.87233
	LYZ	1.68897e-88	1.31457	0.574	0.222	6.18181e-84	2.89123	0.56445
	HIST1H1E	8.18441e-29	1.04086	0.745	0.571	2.99558e-24	8.1396	3.44218
	HBM	4.71791e-67	0.806544	0.977	0.829	1.7268e-62	83.524	47.3266
	S100A12	5.42774e-47	0.804202	0.343	0.109	1.98661e-42	1.74709	0.573201
	CAMP	2.4332e-27	0.77744	0.191	0.043	8.90577e-23	1.10805	0.22984
	HBG2	4.6985e-103	0.733044	0.864	0.442	1.7197e-98	55.432	32.9514
	HIST1H1D	2.6614e-09	0.577835	0.684	0.585	9.74098e-05	6.82662	4.24359
	HBG1	4.32859e-128	0.555079	0.924	0.503	1.58431e-123	65.7809	44.4524
	LCN2	2.61895e-31	0.547133	0.238	0.07	9.58562e-27	0.667618	0.141282
	HIST1H1B	2.85548e-13	0.543312	0.664	0.542	1.04514e-08	6.47722	4.13082
	HIST1H1C	8.24719e-18	0.523958	0.807	0.686	3.01856e-13	6.76202	4.39819
	ALAS2	1.90617e-47	0.506513	0.926	0.738	6.97675e-43	12.4654	8.47862
	BSG	2.023e-70	0.500622	0.93	0.788	7.40439e-66	7.26337	4.84057
	PRDX2	1.50757e-54	0.499275	0.982	0.952	5.51784e-50	46.0156	32.2617
	PRG2	1.54221e-27	0.484161	0.453	0.266	5.64463e-23	1.23727	0.599453
	MKI67	2.8168e-34	0.456038	0.726	0.513	1.03098e-29	5.16442	3.49377
	BLVRB	2.60585e-64	0.455874	0.981	0.953	9.53768e-60	29.4775	21.2202
	MPO	9.94482e-59	0.455155	0.33	0.063	3.6399e-54	0.585537	0.156541
	GYPC	2.31504e-78	0.43435	0.973	0.923	8.47326e-74	18.203	13.2107
	HMBS	1.57817e-49	0.430256	0.906	0.778	5.77624e-45	8.05093	5.71697
	UROD	2.32753e-41	0.428673	0.902	0.802	8.51899e-37	7.56471	5.36311
	AHSP	4.33595e-54	0.419236	0.991	0.959	1.587e-49	63.886	47.5231
	MT-ND4	2.06876e-24	0.396661	0.952	0.837	7.57189e-20	26.4479	19.8498
	HBD	1.00296e-28	0.389838	0.995	0.979	3.67094e-24	125.64	95.6536
	MYL4	2.97482e-33	0.389012	0.867	0.714	1.08881e-28	4.67556	3.33416
	EPB42	6.73003e-38	0.377334	0.868	0.664	2.46326e-33	3.17007	2.21036
	PPP1R15A	2.74357e-30	0.37511	0.794	0.585	1.00417e-25	2.24834	1.50462
	MNDA	6.03357e-22	0.371113	0.163	0.04	2.20835e-17	0.445099	0.11733
	EIF2AK1	4.66348e-36	0.368621	0.898	0.709	1.70688e-31	4.29813	3.10352
	MT-CO3	2.95084e-26	0.365571	0.979	0.892	1.08004e-21	50.4994	38.9719
	HIST2H2AC	4.40547e-19	0.362984	0.667	0.529	1.61245e-14	2.63261	1.82455
	TYROBP	1.37256e-26	0.355553	0.274	0.11	5.02371e-22	0.521746	0.189351
	SLC4A1	7.05701e-37	0.353746	0.916	0.684	2.58294e-32	15.7208	12.0849
	KLF3	1.46326e-31	0.35266	0.826	0.609	5.35567e-27	2.34949	1.62312
N VS P DOWN	genename	p_val	avg_log2FC	pct.1	pct.2	p_val_adj	N_Erythrocytes	P_Erythrocytes
	IGKC	0	-2.78293	0.16	0.737	0	0.183105	7.14269
	IGLC2	0	-1.71256	0.068	0.629	0	0.0971355	2.59576
	IGHA1	0	-1.44726	0.047	0.524	0	0.0324073	1.81527
	TMSB4X	7.93376e-55	-0.973425	0.693	0.812	2.90384e-50	2.90376	6.66502
	B2M	7.15524e-60	-0.932359	0.95	0.956	2.61889e-55	7.59988	15.412
	CCL5	1.76447e-101	-0.876022	0.112	0.36	6.45814e-97	0.16864	1.14481
	IL32	2.29973e-124	-0.850072	0.106	0.377	8.41724e-120	0.147297	1.06811
	NPM1	5.19323e-10	-0.796268	0.722	0.747	1.90077e-05	5.96105	11.0886
	IGHG1	0	-0.768658	0.006	0.387	0	0.00348112	0.709616
	HNRNPA1	3.08954e-15	-0.767351	0.786	0.803	1.1308e-10	4.4833	8.33335
	RPL23A	1.72764e-45	-0.76244	0.894	0.922	6.32334e-41	8.58858	15.2657
	MIF	6.71447e-10	-0.756934	0.457	0.53	2.45756e-05	1.97224	4.02277
	TMSB10	7.11872e-25	-0.708934	0.731	0.805	2.60552e-20	2.3608	4.49356
	NKG7	9.09389e-28	-0.676244	0.246	0.416	3.32845e-23	0.392829	1.2257
	HLA-B	3.18656e-18	-0.64049	0.624	0.701	1.16631e-13	1.45899	2.83321
	RPS29	1.22896e-32	-0.640032	0.921	0.953	4.49813e-28	10.9811	17.6709
	LDHB	3.09265e-09	-0.635271	0.555	0.605	0.000113194	2.10062	3.81598
	LTB	3.81472e-56	-0.62276	0.099	0.274	1.39623e-51	0.157666	0.782595
	RPL17	3.57608e-19	-0.612293	0.914	0.937	1.30888e-14	14.8319	23.202
	EEF1A1	5.45106e-27	-0.611612	0.973	0.986	1.99514e-22	27.7155	42.8763
	HMGN1	5.63293e-08	-0.601008	0.546	0.591	0.00206171	1.44685	2.71132
	KLF2	3.07798e-65	-0.593006	0.144	0.359	1.12657e-60	0.163134	0.754456
	HLA-E	2.25187e-13	-0.584671	0.261	0.365	8.24207e-09	0.438438	1.15722
	CD52	8.95798e-50	-0.579477	0.176	0.374	3.27871e-45	0.20135	0.795187
	RPL34	3.26474e-17	-0.570706	0.919	0.93	1.19493e-12	11.3181	17.2954
	GNLY	2.67274e-72	-0.569425	0.115	0.327	9.78249e-68	0.209386	0.794646
	RPL9	2.09074e-21	-0.554251	0.921	0.947	7.65232e-17	13.18	19.822
	ZFP36L2	4.17084e-11	-0.551699	0.545	0.597	1.52657e-06	0.849891	1.71159
	RPS23	1.87251e-16	-0.540007	0.939	0.94	6.85357e-12	20.4768	30.2268
	RPS10	5.27639e-22	-0.539623	0.896	0.914	1.93121e-17	6.80879	10.3508
	RPL5	1.40892e-15	-0.532473	0.905	0.909	5.15678e-11	10.9097	16.2262
	SUB1	1.30002e-09	-0.518258	0.731	0.745	4.75819e-05	1.61562	2.74616
	GLRX	2.5639e-08	-0.513428	0.342	0.41	0.000938415	0.796174	1.56393
	RPL31	1.44844e-10	-0.509264	0.876	0.888	5.30143e-06	6.56331	9.76505
	IGHG3	0	-0.504675	0.005	0.3	0	0.00230868	0.422079
	BTF3	2.32436e-14	-0.504332	0.913	0.883	8.50738e-10	4.54801	6.86967
P VS C UP	genename	p_val	avg_log2FC	pct.1	pct.2	p_val_adj	P_Erythrocytes	C_Erythrocytes
	HBG2	2.25263e-78	3.29012	0.442	0.172	8.24485e-74	32.9514	2.47081
	HBG1	2.02093e-118	3.22066	0.503	0.165	7.39681e-114	44.4524	3.87574
	IFI27	2.51555e-146	1.2457	0.564	0.186	9.20717e-142	1.93595	0.2381
	HIST1H1E	3.92331e-31	0.953022	0.571	0.43	1.43597e-26	3.44218	1.2946
	BPGM	5.42956e-63	0.804111	0.565	0.331	1.98727e-58	1.4624	0.41025
	HK1	4.47575e-86	0.795623	0.764	0.593	1.63817e-81	2.47772	1.00349
	HES6	3.45615e-36	0.786067	0.597	0.442	1.26498e-31	1.99709	0.738081
	TRIM58	8.05059e-57	0.759528	0.573	0.38	2.9466e-52	1.69849	0.593969
	CCL5	4.13412e-94	0.75908	0.36	0.094	1.51313e-89	1.14481	0.267313
	PIM1	3.49559e-80	0.747592	0.691	0.49	1.27942e-75	1.97441	0.771548
	GNLY	6.77992e-205	0.742288	0.327	0.027	2.48152e-200	0.794646	0.0728226
	HBB	8.35591e-46	0.715222	1	0.999	3.05835e-41	2395.04	1458.46
	NCOA4	3.19164e-36	0.711904	0.64	0.546	1.16817e-31	2.05507	0.865162
	HIST1H1C	2.88264e-25	0.710276	0.686	0.546	1.05508e-20	4.39819	2.29939
	HIST1H1B	6.25502e-14	0.704817	0.542	0.47	2.2894e-09	4.13082	2.14786
	TSTA3	6.86976e-69	0.701015	0.734	0.558	2.5144e-64	2.25938	1.00498
	CPEB4	9.46299e-29	0.697678	0.529	0.425	3.46355e-24	1.53014	0.559995
	IFIT1B	1.10708e-73	0.689855	0.179	0.029	4.05204e-69	0.830409	0.1347
	SNCA	6.08468e-46	0.675268	0.74	0.661	2.22705e-41	4.53859	2.46835
	XIST	1.6794e-188	0.672041	0.444	0.068	6.14676e-184	1.11111	0.324971
	RSAD2	9.52686e-148	0.654735	0.424	0.094	3.48693e-143	0.788084	0.135777
	IL32	2.41906e-85	0.65207	0.377	0.111	8.854e-81	1.06811	0.316074
	TUBB2A	2.77272e-46	0.641352	0.626	0.472	1.01484e-41	1.57329	0.649766
	TOP1	7.76497e-46	0.631766	0.792	0.738	2.84206e-41	5.30441	3.06878
	SLC25A37	4.79233e-21	0.615048	0.777	0.793	1.75404e-16	16.9047	10.6901
	UBE2H	8.98411e-82	0.600456	0.46	0.179	3.28827e-77	0.901175	0.253912
	TERF2IP	2.36798e-45	0.59859	0.671	0.579	8.66706e-41	1.96057	0.955161
	JUNB	1.06517e-18	0.596375	0.602	0.536	3.89863e-14	2.22901	1.13571
	BNIP3L	1.16439e-13	0.593748	0.698	0.668	4.26178e-09	3.28583	1.83988
	NKG7	8.48429e-58	0.580203	0.416	0.164	3.10534e-53	1.2257	0.488707
	HBD	3.24891e-34	0.574396	0.979	0.938	1.18913e-29	95.6536	63.9094
	ARL4A	5.18047e-35	0.572354	0.53	0.345	1.8961e-30	1.29365	0.542524
	C2orf88	5.46069e-74	0.572004	0.527	0.271	1.99867e-69	0.85959	0.250912
	CMAS	4.4033e-47	0.563538	0.673	0.578	1.61165e-42	1.85547	0.932126
	ISG15	3.04292e-09	0.562126	0.257	0.174	0.000111374	0.733312	0.173978
P VS C DOWN	genename	p_val	avg_log2FC	pct.1	pct.2	p_val_adj	P_Erythrocytes	C_Erythrocytes
	DEFA3	1.00275e-178	-3.30282	0.026	0.589	3.67015e-174	1.17222	20.4364
	S100A8	2.77624e-275	-3.29365	0.383	0.931	1.01613e-270	3.03315	38.5487
	S100A9	5.69554e-270	-3.18642	0.549	0.96	2.08463e-265	3.87233	43.3552
	LYZ	4.67887e-198	-2.61833	0.222	0.778	1.71251e-193	0.56445	8.60634
	IGLC1	3.88203e-41	-2.11027	0.188	0.413	1.42086e-36	0.211637	4.2315
	CAMP	2.87462e-63	-2.10348	0.043	0.326	1.05214e-58	0.22984	4.28516
	LTF	1.48055e-92	-1.97751	0.038	0.406	5.41896e-88	0.215214	3.78567
	AZU1	4.43457e-93	-1.91916	0.049	0.421	1.6231e-88	0.242139	3.6978
	RPS4Y1	7.91091e-204	-1.89077	0.001	0.617	2.89547e-199	0.00026764	2.70932
	S100A12	5.13568e-67	-1.83218	0.109	0.417	1.87971e-62	0.573201	4.60176
	LCN2	1.32112e-80	-1.78313	0.07	0.406	4.83544e-76	0.141282	2.92798
	IGHG3	7.42008e-21	-1.73079	0.3	0.466	2.71583e-16	0.422079	3.72003
	IGLC3	5.76419e-24	-1.69219	0.227	0.388	2.10975e-19	0.275008	3.12014
	EIF1AY	1.75527e-203	-1.66682	0.001	0.617	6.42447e-199	0.00026764	2.176
	MPO	6.20757e-102	-1.63669	0.063	0.462	2.27203e-97	0.156541	2.59629
	SRGN	1.78453e-58	-1.61179	0.357	0.625	6.53154e-54	1.08035	5.35819
	MT-ND3	6.94687e-130	-1.45888	0.803	0.916	2.54263e-125	11.4094	33.1128
	ELANE	3.21289e-69	-1.43702	0.049	0.356	1.17595e-64	0.224595	2.31572
	RPS29	8.21758e-151	-1.40634	0.953	0.958	3.00772e-146	17.6709	48.4898
	DEFA4	5.63608e-55	-1.36311	0.02	0.264	2.06286e-50	0.12002	1.88113
	RPS21	7.85764e-179	-1.33565	0.894	0.944	2.87598e-174	12.0346	31.8978
	PRTN3	1.31896e-55	-1.26125	0.066	0.327	4.82753e-51	0.32202	2.16892
	RPS27	4.78335e-149	-1.19774	0.96	0.967	1.75075e-144	20.4019	48.0917
	RPL37	2.89223e-127	-1.15186	0.936	0.954	1.05859e-122	17.5307	40.1751
	RPS28	1.05184e-143	-1.13278	0.929	0.96	3.84984e-139	16.4217	37.2025
	RPL39	3.11899e-130	-1.13046	0.915	0.943	1.14158e-125	12.2022	27.9033
	MNDA	1.94119e-60	-1.11269	0.04	0.312	7.10494e-56	0.11733	1.41621
	RETN	2.4469e-41	-1.08935	0.024	0.22	8.9559e-37	0.0594656	1.25432
	S100A4	1.02995e-77	-1.07703	0.753	0.849	3.76972e-73	5.7884	13.3214
	RPL38	1.5152e-122	-1.02911	0.89	0.923	5.54578e-118	8.51893	18.4258
	LRRC75A	4.97919e-48	-0.999851	0.324	0.556	1.82243e-43	0.47872	1.95713
	RPL37A	4.44256e-101	-0.986786	0.933	0.954	1.62602e-96	21.1957	42.9867
	RPL36A	2.34725e-116	-0.970091	0.89	0.928	8.59118e-112	11.9646	24.3973
	ZFP36L2	1.57156e-44	-0.923025	0.597	0.729	5.75206e-40	1.71159	4.14141
	CD74	1.219e-28	-0.906576	0.238	0.424	4.46165e-24	0.460723	1.73826
