# Supplementary material for: Single‐cell sequencing reveals alterations in the differentiation of bone marrow haematopoietic cells in patients with paroxysmal nocturnal haemoglobinuria
Source: Clin Transl Med. 2024 Jun 25;14(7):e1671. doi: 10.1002/ctm2.1671 (PMC11199056; doi:10.1002/ctm2.1671)
Supplement: Supplementary file 8 — Supporting Information [file CTM2-14-e1671-s005.xlsx]

## Sheet: Sheet1
	gene	p_val	avg_log2FC	pct.1	pct.2	p_val_adj	N_HSPC	C_HSPC
N vs C down	IGKC	7.07428e-155	-3.64307	0.138	0.955	2.58926e-150	0.44269	17.0238
	DEFA3	2.05856e-45	-2.65301	0.125	0.556	7.53453e-41	0.806995	10.3656
	RPS4Y1	5.98904e-97	-2.23171	0	0.662	2.19205e-92	0	3.69692
	IGLC2	3.87837e-98	-2.1067	0.045	0.715	1.41952e-93	0.0963502	3.72204
	IGHA1	5.32962e-105	-1.83732	0.023	0.714	1.95069e-100	0.0110028	2.61277
	IGHG1	1.72993e-51	-1.63069	0.003	0.422	6.33172e-47	0.000771206	2.099
	AVP	9.01484e-32	-1.3624	0.035	0.333	3.29952e-27	0.0516108	1.70383
	ZFP36L2	3.79234e-70	-1.28311	0.762	0.938	1.38803e-65	4.51428	12.4197
	IGHG2	1.47816e-12	-1.26924	0	0.116	5.4102e-08	0	1.41034
	RPS29	3.12141e-72	-1.25764	0.945	0.972	1.14247e-67	26.395	64.5027
	FOS	1.56439e-44	-1.22715	0.657	0.897	5.72583e-40	5.66165	14.5952
	GAS5	9.64188e-61	-1.16296	0.732	0.89	3.52902e-56	5.36075	13.2428
	RPS27	5.8569e-94	-1.11029	0.94	0.985	2.14369e-89	30.4118	66.8147
	IGHG3	1.00186e-58	-1.10051	0.003	0.468	3.66692e-54	0.00176759	1.14809
	SPINK2	1.09049e-22	-1.05839	0.286	0.53	3.9913e-18	0.992313	3.1492
	AC011139.1	5.32426e-24	-1.05074	0.008	0.231	1.94873e-19	0.00745129	1.08702
	RPL38	2.40269e-85	-1.03042	0.885	0.972	8.7941e-81	13.4385	28.4922
	TSC22D3	8.31364e-37	-1.02138	0.406	0.759	3.04288e-32	1.62298	4.32428
	HOPX	1.43145e-31	-1.01628	0.118	0.427	5.23925e-27	0.13421	1.29416
	CRHBP	3.60591e-28	-0.982432	0.058	0.338	1.3198e-23	0.0629418	1.10015
	ZFAS1	2.81041e-53	-0.956239	0.757	0.884	1.02864e-48	4.10736	8.90953
	SNHG6	2.63985e-61	-0.947281	0.742	0.882	9.6621e-57	3.41608	7.51525
	CD164	1.12361e-39	-0.928305	0.589	0.826	4.11254e-35	1.1987	3.18421
	RPS21	6.69728e-66	-0.926562	0.87	0.956	2.45127e-61	20.4153	39.7049
	SNHG32	1.03621e-44	-0.921932	0.571	0.81	3.79264e-40	1.38171	3.5125
	IGLC1	4.31889e-41	-0.920447	0.048	0.426	1.58076e-36	0.0927422	1.06824
	RPL39	1.87323e-101	-0.919869	0.947	0.985	6.8562e-97	29.5271	56.7556
	RPL37	7.89645e-68	-0.905382	0.907	0.979	2.89018e-63	31.9718	60.7575
	RPL34	1.84864e-89	-0.90306	0.937	0.981	6.76621e-85	31.5311	59.834
	RPL23A	1.99714e-94	-0.892813	0.875	0.966	7.30972e-90	18.7609	35.6919
N vs C up	HBG1	5.02635e-149	2.26969	0.722	0.067	1.83969e-144	4.23444	0.0854915
	HBA2	4.41753e-133	2.11042	1	0.951	1.61686e-128	55.1317	11.9989
	HBB	7.02108e-108	2.00991	1	0.997	2.56978e-103	160.082	38.9949
	HBG2	1.29704e-93	1.95637	0.521	0.052	4.74728e-89	3.18714	0.0789261
	HBA1	4.56123e-120	1.93566	0.992	0.946	1.66945e-115	38.0901	9.21818
	CFD	8.8178e-10	1.82704	0.318	0.185	3.2274e-05	3.90695	0.382991
	TPSAB1	2.76246e-16	1.79067	0.195	0.053	1.01109e-11	9.46594	2.02505
	HIST1H1E	1.01126e-46	1.62078	0.599	0.284	3.7013e-42	3.16101	0.352992
	CLC	3.8079e-14	1.49926	0.343	0.173	1.39373e-09	52.31	17.8576
	HBM	1.42247e-53	1.41553	0.724	0.396	5.20639e-49	4.61105	1.10343
	AHSP	3.6206e-35	1.40841	0.739	0.544	1.32518e-30	5.14153	1.31367
	AHSP	3.6206e-35	1.40841	0.739	0.544	1.32518e-30	5.14153	1.31367
	EMP3	3.28751e-16	1.29119	0.739	0.65	1.20326e-11	5.62991	1.70908
	HBD	7.01247e-45	1.2667	0.875	0.595	2.56663e-40	11.7853	4.31369
	NAMPT	6.47564e-08	1.2575	0.531	0.415	0.00237015	4.53896	1.31677
	RFLNB	2.67438e-07	1.25425	0.564	0.516	0.00978851	5.30039	1.6412
	IL3RA	6.24445e-09	1.24986	0.216	0.104	0.000228553	1.84917	0.198048
	AKAP12	3.1252e-15	1.24893	0.211	0.067	1.14385e-10	2.7223	0.566195
	S100A6	4.22201e-24	1.21501	0.86	0.771	1.5453e-19	9.66654	3.59482
	FCER1G	1.77283e-14	1.1806	0.464	0.277	6.48875e-10	3.13833	0.8257
	CPA3	1.54198e-20	1.17239	0.446	0.219	5.64381e-16	6.82701	2.47273
	ALOX5AP	9.43636e-10	1.0993	0.429	0.29	3.4538e-05	4.67398	1.64829
	IFITM2	5.65333e-08	1.09666	0.739	0.691	0.00206917	5.29426	1.94317
	PRDX2	2.58706e-15	1.08001	0.724	0.753	9.46889e-11	5.5009	2.07509
	CSF2RB	0.00199893	1.07442	0.388	0.327	1	3.72069	1.24168
	MS4A3	8.57328e-12	1.04584	0.306	0.153	3.13791e-07	4.4627	1.64592
	PRG2	3.02595e-05	1.03825	0.203	0.116	1	27.187	12.7248
	FTH1	1.00503e-20	1.03132	1	0.982	3.67852e-16	52.0154	24.9385
	H3F3B	1.38005e-25	1.00852	0.965	0.914	5.0511e-21	14.5267	6.71767
	MXD1	0.000229012	0.995443	0.356	0.278	1	2.02587	0.51772
N vs P down	IGKC	3.53106e-19	-3.70937	0.138	0.76	1.2924e-14	0.44269	17.8714
	IGLC2	4.4091e-28	-2.57711	0.045	0.64	1.61377e-23	0.0963502	5.54237
	CD69	5.5303e-08	-2.27637	0.414	0.8	0.00202415	3.59426	21.2573
	DUSP1	0.000243872	-2.23824	0.564	0.72	1	2.74333	16.6617
	FOS	3.15178e-05	-2.23399	0.657	0.84	1	5.66165	30.3386
	IGHA1	1.292e-16	-2.03394	0.023	0.36	4.72886e-12	0.0110028	3.14029
	ATP10D	0.00168681	-1.96729	0.193	0.44	1	1.53415	8.90932
	AC020916.1	0.00103953	-1.94116	0.343	0.56	1	2.63746	12.9683
	NFKBIA	5.9357e-05	-1.92029	0.629	0.84	1	5.39134	23.1911
	BTG2	0.000364462	-1.918	0.246	0.52	1	1.12211	7.01944
	TPSB2	0.00159906	-1.90944	0.14	0.36	1	6.62907	27.6595
	IER3	0.000433067	-1.89994	0.105	0.32	1	0.516826	4.66074
	JUN	0.00119643	-1.83555	0.316	0.56	1	2.29814	10.7713
	CMA1	7.61931e-07	-1.66937	0.055	0.32	0.0278874	1.21096	6.03255
	HPGD	0.000333301	-1.51712	0.233	0.52	1	3.03098	10.5374
	IGHG1	1.08519e-26	-1.5146	0.003	0.32	3.97191e-22	0.000771206	1.8594
	IGHG4	1.42747e-12	-1.47508	0.003	0.16	5.22467e-08	0.000856755	1.78237
	BHLHE40	0.000291631	-1.42424	0.14	0.4	1	0.562962	3.19457
	JUNB	0.00038466	-1.41756	0.526	0.76	1	2.23492	7.64158
	CPA3	0.000187127	-1.39822	0.446	0.76	1	6.82701	19.6302
	IER2	0.00229751	-1.3598	0.561	0.72	1	2.95941	9.16179
	BIRC3	0.00383879	-1.35318	0.231	0.48	1	4.61979	13.3571
	MAF	6.29538e-05	-1.27141	0.135	0.44	1	1.07569	4.01067
	AC044849.1	0.00125259	-1.26359	0.143	0.36	1	0.350201	2.24173
	MS4A2	0.000383653	-1.24809	0.256	0.56	1	3.80103	10.4037
	C1orf162	0.000964111	-1.22155	0.336	0.6	1	1.37361	4.53522
	VWA5A	0.00274492	-1.19542	0.098	0.28	1	0.46994	2.36633
	TPSAB1	0.00804238	-1.19268	0.195	0.4	1	9.46594	22.9228
	BTG1	0.00374321	-1.11839	0.734	0.84	1	5.85466	13.8818
	GADD45B	0.000992984	-1.1094	0.115	0.32	1	0.268658	1.73721
N vs P up	S100A8	1.31372e-05	4.28953	0.669	0.24	0.480834	29.8768	0.5789
	S100A9	7.0123e-08	3.97179	0.84	0.32	0.00256657	36.0166	1.35923
	MPO	0.00282819	2.39189	0.401	0.12	1	4.60131	0.0672312
	HBA2	6.07756e-12	2.26204	1	0.84	2.22445e-07	55.1317	10.7022
	HBB	6.85021e-10	2.15156	1	0.92	2.50724e-05	160.082	35.2547
	HBM	7.89397e-08	2.02098	0.724	0.12	0.00288927	4.61105	0.382515
	HBA1	2.55768e-10	2.00997	0.992	0.88	9.36137e-06	38.0901	8.70525
	LYZ	0.000285413	1.87855	0.591	0.2	1	4.69089	0.547673
	PRTN3	0.0028509	1.85845	0.273	0	1	2.62619	0
	IGLL1	0.000839678	1.72363	0.529	0.2	1	3.28497	0.297428
	GYPC	3.27409e-06	1.59959	0.739	0.36	0.119835	4.88742	0.942671
	ELANE	0.00472964	1.56062	0.251	0	1	1.9498	0
	HBD	1.31657e-05	1.30393	0.875	0.36	0.481879	11.7853	4.17831
	MIF	0.00025165	1.24493	0.774	0.56	1	10.8821	4.01341
	SSB	2.32652e-05	1.17915	0.682	0.28	0.851529	2.39595	0.499694
	BLVRB	8.3291e-05	1.11545	0.604	0.16	1	4.17918	1.39043
	RAC1	5.77818e-05	1.11154	0.767	0.36	1	3.20118	0.944307
	AHSP	2.94183e-05	1.10192	0.739	0.2	1	5.14153	1.86132
	CA1	1.65382e-06	1.05765	0.654	0.08	0.0605313	2.75902	0.805882
	ARID1B	9.49492e-05	1.03394	0.684	0.32	1	1.78913	0.362139
	ITGA4	0.000232771	1.02555	0.692	0.28	1	2.81134	0.872224
	SMC4	0.000142484	1.01368	0.524	0.16	1	1.2206	0.0998234
	TUFM	0.000134553	1.00979	0.667	0.32	1	2.28666	0.632215
	RAN	0.000393562	1.00037	0.744	0.44	1	5.2804	2.13939
	CCDC85B	5.43151e-05	0.992774	0.664	0.24	1	1.76807	0.390985
	PPP1R14B	0.000214618	0.982616	0.677	0.32	1	2.63017	0.837087
	CCT6A	0.000101921	0.976392	0.649	0.24	1	1.97456	0.511818
	SLC4A1	0.000350069	0.967079	0.436	0.08	1	1.02841	0.0376125
	SH3GLB1	0.00042895	0.959217	0.551	0.2	1	1.24218	0.153236
	TUBA1B	0.000408469	0.956807	0.794	0.48	1	8.93486	4.1184
P vs C down	S100A8	4.19928e-11	-4.1095	0.24	0.916	1.53698e-06	0.5789	26.2545
	S100A9	5.11946e-11	-3.61783	0.32	0.956	1.87377e-06	1.35923	27.963
	DEFA3	5.7645e-07	-3.5066	0	0.556	0.0210986	0	10.3656
	RPS4Y1	6.9897e-09	-2.23171	0	0.662	0.00025583	0	3.69692
	CAMP	0.000472886	-2.20542	0	0.344	1	0	3.61208
	LTF	0.000136167	-1.92373	0	0.39	1	0	2.79404
	LYZ	2.8314e-07	-1.92139	0.2	0.781	0.0103632	0.547673	4.86241
	S100A12	0.000806152	-1.86782	0.08	0.398	1	0.0233774	2.73513
	MPO	0.000225629	-1.84703	0.12	0.495	1	0.0672312	2.83945
	LCN2	0.000491984	-1.68295	0.04	0.38	1	0.0135446	2.25433
	SNHG32	1.51297e-08	-1.5066	0.24	0.81	0.000553763	0.588129	3.5125
	GAS5	3.24447e-07	-1.42908	0.44	0.89	0.0118751	4.2893	13.2428
	AZU1	0.000118696	-1.41627	0.04	0.462	1	0.204585	2.21498
	RPL36A	3.03217e-10	-1.38215	0.68	0.961	1.1098e-05	10.9292	30.0943
	ZFAS1	1.52539e-07	-1.3622	0.4	0.884	0.00558308	2.85468	8.90953
	HLA-DPB1	1.1285e-06	-1.35993	0.28	0.768	0.0413041	0.679327	3.31037
	RPS19	1.26588e-10	-1.34879	0.84	0.967	4.63326e-06	18.9784	49.8847
	CD74	2.44226e-06	-1.33758	0.44	0.873	0.0893893	2.97796	9.05339
	SNHG29	5.73311e-08	-1.30753	0.52	0.939	0.00209838	8.65595	22.9002
	RPS29	1.52908e-07	-1.28636	0.92	0.972	0.00559658	25.855	64.5027
	RPL35	3.16154e-10	-1.2811	0.68	0.966	1.15716e-05	11.8924	30.3318
	AVP	0.00258996	-1.22808	0.04	0.333	1	0.154225	1.70383
	FAM30A	4.27258e-05	-1.22024	0.28	0.708	1	0.490997	2.4738
	SPINK2	0.000240051	-1.20166	0.12	0.53	1	0.803966	3.1492
	ELANE	0.000242716	-1.20083	0	0.369	1	0	1.29871
	SNHG6	3.38379e-07	-1.19297	0.52	0.882	0.012385	2.72458	7.51525
	CDK6	4.35023e-06	-1.1805	0.32	0.78	0.159223	1.20012	3.98669
	RPS21	8.80091e-09	-1.167	0.84	0.956	0.000322122	17.1278	39.7049
	RPS18	1.70036e-09	-1.15931	0.88	0.981	6.22349e-05	43.1976	97.7154
	EIF3L	1.46414e-07	-1.14745	0.32	0.832	0.00535888	0.937852	3.29278
P vs C up	TPSAB1	5.57443e-13	2.98335	0.4	0.053	2.0403e-08	22.9228	2.02505
	IRF1	0.00906127	2.96014	0.6	0.536	1	16.4208	1.23861
	ATP10D	1.89962e-06	2.70002	0.44	0.131	0.069528	8.90932	0.524954
	CPA3	5.54745e-13	2.57061	0.76	0.219	2.03042e-08	19.6302	2.47273
	BIRC3	0.000268386	2.55078	0.48	0.233	1	13.3571	1.45022
	CSF2RB	0.00442488	2.42024	0.52	0.327	1	10.9988	1.24168
	NFKBIA	0.000199332	2.3663	0.84	0.77	1	23.1911	3.69167
	MXD1	8.41399e-05	2.30477	0.56	0.278	1	6.4989	0.51772
	HPGD	6.07019e-10	2.27374	0.52	0.124	2.22175e-05	10.5374	1.38587
	CD69	3.9211e-06	2.24051	0.8	0.674	0.143516	21.2573	3.70991
	BTG2	0.000429149	2.19818	0.52	0.273	1	7.01944	0.747535
	KLF6	0.00130239	2.17435	0.72	0.677	1	18.9285	3.41498
	MAF	8.76036e-21	2.16298	0.44	0.039	3.20638e-16	4.01067	0.118859
	JUN	0.000247155	2.14784	0.56	0.283	1	10.7713	1.65618
	CMA1	2.04088e-14	2.11764	0.32	0.029	7.46982e-10	6.03255	0.620464
	TPSB2	0.00612522	2.04403	0.36	0.18	1	27.6595	5.94952
	SAT1	0.00466715	1.94403	0.76	0.689	1	15.8632	3.38257
	IER3	0.00252574	1.93852	0.32	0.139	1	4.66074	0.476795
	ALOX5AP	1.85564e-06	1.91141	0.64	0.29	0.0679184	8.96222	1.64829
	GATA2	0.00917949	1.86677	0.64	0.547	1	11.9635	2.55442
	SLC45A3	2.89486e-07	1.84719	0.44	0.121	0.0105955	4.051	0.403838
	MS4A3	0.00175971	1.84304	0.36	0.153	1	8.49267	1.64592
	CD63	0.000388153	1.83534	0.76	0.798	1	12.9785	2.91713
	MS4A3	0.00175971	1.84304	0.36	0.153	1	8.49267	1.64592
	IER2	0.00043129	1.81917	0.72	0.567	1	9.16179	1.87969
	KLF5	0.00827198	1.81664	0.2	0.07	1	3.34464	0.233358
	CYLD	0.00143911	1.80455	0.56	0.356	1	4.33339	0.52679
	BHLHE40	1.9317e-05	1.80158	0.4	0.129	0.70702	3.19457	0.203258
	CFD	0.000655309	1.80101	0.4	0.185	1	3.81921	0.382991
	C1orf162	0.000214869	1.7982	0.6	0.35	1	4.53522	0.591561
